# Supplementary material for: The growth factor BMP11 is required for the development and evolution of a male exaggerated weapon and its associated fighting behavior in a water strider
Source: PLoS Biol. 2021 May 11;19(5):e3001157. doi: 10.1371/journal.pbio.3001157 (PMC8112723; doi:10.1371/journal.pbio.3001157)
Supplement: S6 Table — (XLSX) [file pbio.3001157.s014.xlsx]

## Sheet: Feuil1
Trait	Sex	Treatment	Species	mean trait length	% change in mean	T-tests leg length	Anova (allometric coefficient)	Anova (intercept)
Third leg	Males	BMP11	M. longipes	3756.65	31.6441	t = -9.511, df = 87.587, p-value = 3.798e-15	F-value: 9.6327, P-value: 0.002468	NA
		Controls	M. longipes	5495.73
Second leg	Males	BMP11	M. longipes	2406.8	20.2904	t = -9.1119, df = 91.821, p-value = 1.714e-14	F-value: 9.9301, P-value: 0.002124	NA
		Controls	M. longipes	3019.46
First leg	Males	BMP11	M. longipes	1600.95	10.6061	t = -8.7027, df = 105.99, p-value = 4.612e-14	F-value: 0.1745, P-value: 0.677	F-value: 20.308, P-value: 1.718e-05
		Controls	M. longipes	1790.89
Body	Males	BMP11	M. longipes	1781.52	8.17109	t = -6.9743, df = 105.99, p-value = 2.743e-10	NA	NA
		Controls	M. longipes	1940.05
Third leg	Females	BMP11	M. longipes	2390.01	12.721	t = -8.9655, df = 92.831, p-value = 3.201e-14	F-value: 0.8512, P-value: 0.3583	F-value: 1.4708, P-value: 0.2279
		Controls	M. longipes	2738.35
Second leg	Females	BMP11	M. longipes	2125.2	-11.6976	t = -7.9994, df = 86.733, p-value = 5.052e-12	F-value: 2.9829, P-value: 0.08712	F-value: 0.0003, P-value: 0.9872
		Controls	M. longipes	1902.64
First leg	Females	BMP11	M. longipes	1359.3	7.45739	t = -6.8006, df = 78.321, p-value = 1.853e-09	F-value: 0.1135, P-value: 0.73688	F-value: 4.275, P-value: 0.04111
		Controls	M. longipes	1468.84
Body	Females	BMP11	M. longipes	1839.22	12.0058	t = -11.652, df = 78.577, p-value < 2.2e-16	NA	NA
		Controls	M. longipes	2090.16
Third leg	Males	Ubx	M. longipes	4887.22	15.7079	t = -3.5135, df = 62.904, p-value = 0.0008251	F-value: 0.0251, P-value: 0.8746	F-value: 74.894, P-value: 2.923e-12
		Controls	M. longipes	5797.96
Second leg	Males	Ubx	M. longipes	3070.66	1.59756	t = -0.49434, df = 62.707, p-value = 0.6228	F-value: 0.0122, P-value: 0.912482	F-value: 7.9496, P-value: 0.006449
		Controls	M. longipes	3120.52
First leg	Males	Ubx	M. longipes	1836	-0.568904	t = 0.37503, df = 59.95, p-value = 0.709	F-value: 0.318, P-value: 0.5749	F-value: 0.5197, P-value: 0.4737
		Controls	M. longipes	1825.62
Body	Males	Ubx	M. longipes	2010.58	-0.950669	t = 0.80845, df = 62.801, p-value = 0.4219	NA	NA
		Controls	M. longipes	1991.65
Third leg	Females	Ubx	M. longipes	2533.87	9.67595	t = -7.6777, df = 35.323, p-value = 4.905e-09	F-value: 0.2367, P-value: 0.6285	F-value: 33.061, P-value: 3.350e-07
		Controls	M. longipes	2805.32
Second leg	Females	Ubx	M. longipes	2045.61	5.31275	t = -5.0442, df = 51.293, p-value = 6.061e-06	F-value: 0.7377, P-value: 0.39395	F-value: 3.7981, P-value: 0.05607
		Controls	M. longipes	2160.39
First leg	Females	Ubx	M. longipes	1428.8	3.81928	t = -4.817, df = 52.381, p-value = 1.286e-05	F-value: 1.4831, P-value: 0.2282	F-value: 2.2739, P-value: 0.1369
		Controls	M. longipes	1485.54
Body	Females	Ubx	M. longipes	2029.57	3.65088	t = -4.1256, df = 36.482, p-value = 0.0002049	NA	NA
		Controls	M. longipes	2106.48
Third leg	Males	BMP11	M. pulchella	1455.37	12.2142	t = -4.401, df = 28.571, p-value = 0.0001371	F-value: 0.2125, P-value: 0.64824	F-value: 4.699, P-value: 0.03824
		Controls	M. pulchella	1657.86
Second leg	Males	BMP11	M. pulchella	1251.57	10.2015	t = -4.2735, df = 29.4, p-value = 0.0001853	F-value: 0.4038, P-value: 0.53014	F-value: 3.7748, P-value: 0.06147
		Controls	M. pulchella	1393.75
First leg	Males	BMP11	M. pulchella	976.367	6.99301	t = -3.4195, df = 28.19, p-value = 0.00193	F-value: 0.0008, P-value: 0.9770	F-value: 0.6567, P-value: 0.4241
		Controls	M. pulchella	1049.78
Body	Males	BMP11	M. pulchella	1260.07	13.0489	t = -3.5879, df = 27.578, p-value = 0.001273	NA	NA
		Controls	M. pulchella	1449.17
Third leg	Females	BMP11	M. pulchella	1404.05	8.32855	t = -3.886, df = 16.3, p-value = 0.001272	F-value: 0.0125, P-value: 0.9119	F-value: 0.0205, P-value: 0.8872
		Controls	M. pulchella	1531.61
Second leg	Females	BMP11	M. pulchella	1260.7	13.3473	t = -1.7323, df = 18.946, p-value = 0.09947	F-value: 0.2929, P-value: 0.5933	F-value: 0.7683, P-value: 0.3891
		Controls	M. pulchella	1454.89
First leg	Females	BMP11	M. pulchella	965.9	5.95697	t = -3.2268, df = 16.235, p-value = 0.005193	F-value: 0.1050, P-value: 0.7487	F-value: 1.0162, P-value: 0.3231
		Controls	M. pulchella	1027.08
Body	Females	BMP11	M. pulchella	1415.9	9.84721	t = -4.5752, df = 16.21, p-value = 0.0003015	NA	NA
		Controls	M. pulchella	1570.56
Third leg	Males	BMP11	M. sp	2320.42	9.07971	t = -10.244, df = 52.332, p-value = 4.175e-14	F-value: 1.6933, P-value: 0.1979	F-value: 2.3161, P-value: 0.133
		Controls	M. sp	2552.15
Second leg	Males	BMP11	M. sp	2006.94	10.8483	t = -11.821, df = 59.404, p-value < 2.2e-16	F-value: 0.1564, P-value: 0.69379	F-value: 12.603, P-value: 0.000728
		Controls	M. sp	2251.15
First leg	Males	BMP11	M. sp	1694.24	9.1373	t = -9.2891, df = 64.154, p-value = 1.736e-13	F-value: 0.6593, P-value: 0.4199	F-value: 2.2718, P-value: 0.1367
		Controls	M. sp	1864.62
Body	Males	BMP11	M. sp	1905.94	10.7301	t = -10.375, df = 57.725, p-value = 8.253e-15	NA	NA
		Controls	M. sp	2135.03
Third leg	Females	BMP11	M. sp	2022.87	6.29172	t = -7.0764, df = 42.698, p-value = 1.036e-08	F-value: 0.2972, P-value: 0.5885	F-value: 0.3394, P-value: 0.5632
		Controls	M. sp	2158.69
Second leg	Females	BMP11	M. sp	1703.89	5.18649	t = -6.3475, df = 43.614, p-value = 1.077e-07	F-value: 5.2931, P-value: 0.02644	NA
		Controls	M. sp	1797.09
First leg	Females	BMP11	M. sp	1448.06	4.19305	t = -6.0563, df = 46.898, p-value = 2.229e-07	F-value: 1.1916, P-value: 0.2812	F-value: 0.0096, P-value: 0.9225
		Controls	M. sp	1511.43
Body	Females	BMP11	M. sp	1781.67	7.8376	t = -7.89, df = 42.628, p-value = 7.205e-10	NA	NA
		Controls	M. sp	1933.18
