# Supplementary material for: The growth factor BMP11 is required for the development and evolution of a male exaggerated weapon and its associated fighting behavior in a water strider
Source: PLoS Biol. 2021 May 11;19(5):e3001157. doi: 10.1371/journal.pbio.3001157 (PMC8112723; doi:10.1371/journal.pbio.3001157)
Supplement: S8 Table — (CSV) [file pbio.3001157.s016.csv]

number_fights	Duration_fights_average	replicate	condition	Time (min)	Fight_frequency
133	2.526315789	1	buffer	82	1.6219512195122
234	2.273504274	2	buffer	83	2.81927710843373
71	1.732394366	3	buffer	85	0.835294117647059
111	1.297297297	4	buffer	82	1.35365853658537
5	5.75	1	BMP11	82	0.0609756097560976
18	1.944444444	2	BMP11	81	0.222222222222222
16	2.8125	3	BMP11	84	0.19047619047619
6	1.666666667	4	BMP11	82	0.0731707317073171
146	18.08219178	1	Ubx	80	1.825
110	7.154545455	2	Ubx	85	1.29411764705882
132	8.053030303	3	Ubx	82	1.60975609756098
39	4.923076923	4	Ubx	76	0.513157894736842
