# Supplementary material for: The growth factor BMP11 is required for the development and evolution of a male exaggerated weapon and its associated fighting behavior in a water strider
Source: PLoS Biol. 2021 May 11;19(5):e3001157. doi: 10.1371/journal.pbio.3001157 (PMC8112723; doi:10.1371/journal.pbio.3001157)
Supplement: S9 Table — (CSV) [file pbio.3001157.s017.csv]

Fight	Duration_fight	Replicate	condition
1	5	1	buffer
2	6	1	buffer
3	4	1	buffer
4	2	1	buffer
5	0.5	1	buffer
6	1	1	buffer
7	1	1	buffer
8	0.5	1	buffer
9	1	1	buffer
10	1	1	buffer
11	1	1	buffer
12	1	1	buffer
13	0.5	1	buffer
14	1	1	buffer
15	1	1	buffer
16	1	1	buffer
17	1	1	buffer
18	1	1	buffer
19	0.5	1	buffer
20	1	1	buffer
21	2	1	buffer
22	1	1	buffer
23	1	1	buffer
24	5	1	buffer
25	2	1	buffer
26	0.5	1	buffer
27	2	1	buffer
28	1	1	buffer
29	3	1	buffer
30	7	1	buffer
31	2	1	buffer
32	2	1	buffer
33	4	1	buffer
34	1	1	buffer
35	3	1	buffer
36	1	1	buffer
37	1	1	buffer
38	1	1	buffer
39	1	1	buffer
40	6	1	buffer
41	9	1	buffer
42	1	1	buffer
43	1	1	buffer
44	1	1	buffer
45	1	1	buffer
46	1	1	buffer
47	1	1	buffer
48	0.5	1	buffer
49	1	1	buffer
50	1	1	buffer
51	16	1	buffer
52	1	1	buffer
53	5	1	buffer
54	8	1	buffer
55	1	1	buffer
56	2	1	buffer
57	4	1	buffer
58	8	1	buffer
59	1	1	buffer
60	9	1	buffer
61	1	1	buffer
62	1	1	buffer
63	1	1	buffer
64	1	1	buffer
65	1	1	buffer
66	11	1	buffer
67	1	1	buffer
68	4	1	buffer
69	1	1	buffer
70	0.5	1	buffer
71	1	1	buffer
72	1	1	buffer
73	1	1	buffer
74	3	1	buffer
75	2	1	buffer
76	1	1	buffer
77	2	1	buffer
78	1	1	buffer
79	1	1	buffer
80	1	1	buffer
81	3	1	buffer
82	2	1	buffer
83	2	1	buffer
84	5	1	buffer
85	1	1	buffer
86	1	1	buffer
87	3	1	buffer
88	3	1	buffer
89	1	1	buffer
90	4	1	buffer
91	17	1	buffer
92	2	1	buffer
93	13	1	buffer
94	12	1	buffer
95	0.5	1	buffer
96	3	1	buffer
97	3	1	buffer
98	2	1	buffer
99	6	1	buffer
100	2	1	buffer
101	4	1	buffer
102	2	1	buffer
103	11	1	buffer
104	1	1	buffer
105	0.5	1	buffer
106	1	1	buffer
107	1	1	buffer
108	2	1	buffer
109	2	1	buffer
110	0.5	1	buffer
111	2	1	buffer
112	1	1	buffer
113	1	1	buffer
114	1	1	buffer
115	1	1	buffer
116	1	1	buffer
117	1	1	buffer
118	5	1	buffer
119	1	1	buffer
120	1	1	buffer
121	2	1	buffer
122	1	1	buffer
123	1	1	buffer
124	1	1	buffer
125	1	1	buffer
126	1	1	buffer
127	8	1	buffer
128	1	1	buffer
129	10	1	buffer
130	1	1	buffer
131	0.5	1	buffer
132	1	1	buffer
133	1	1	buffer
1	1	2	buffer
2	0.5	2	buffer
3	1	2	buffer
4	14	2	buffer
5	0.5	2	buffer
6	1	2	buffer
7	3	2	buffer
8	2	2	buffer
9	8	2	buffer
10	1	2	buffer
11	1	2	buffer
12	1	2	buffer
13	15	2	buffer
14	1	2	buffer
15	0.5	2	buffer
16	1	2	buffer
17	1	2	buffer
18	2	2	buffer
19	0.5	2	buffer
20	3	2	buffer
21	3	2	buffer
22	1	2	buffer
23	0.5	2	buffer
24	0.5	2	buffer
25	1	2	buffer
26	5	2	buffer
27	1	2	buffer
28	1	2	buffer
29	1	2	buffer
30	2	2	buffer
31	1	2	buffer
32	2	2	buffer
33	4	2	buffer
34	5	2	buffer
35	1	2	buffer
36	1	2	buffer
37	0.5	2	buffer
38	0.5	2	buffer
39	1	2	buffer
40	6	2	buffer
41	0.5	2	buffer
42	1	2	buffer
43	1	2	buffer
44	1	2	buffer
45	2	2	buffer
46	3	2	buffer
47	1	2	buffer
48	9	2	buffer
49	12	2	buffer
50	0.5	2	buffer
51	0.5	2	buffer
52	1	2	buffer
53	1	2	buffer
54	2	2	buffer
55	1	2	buffer
56	1	2	buffer
57	1	2	buffer
58	1	2	buffer
59	0.5	2	buffer
60	2	2	buffer
61	1	2	buffer
62	0.5	2	buffer
63	1	2	buffer
64	1	2	buffer
65	21	2	buffer
66	0.5	2	buffer
67	3	2	buffer
68	1	2	buffer
69	1	2	buffer
70	1	2	buffer
71	1	2	buffer
72	0.5	2	buffer
73	0.5	2	buffer
74	1	2	buffer
75	2	2	buffer
76	3	2	buffer
77	0.5	2	buffer
78	3	2	buffer
79	1	2	buffer
80	0.5	2	buffer
81	17	2	buffer
82	2	2	buffer
83	0.5	2	buffer
84	1	2	buffer
85	1	2	buffer
86	1	2	buffer
87	4	2	buffer
88	3	2	buffer
89	1	2	buffer
90	3	2	buffer
91	1	2	buffer
92	0.5	2	buffer
93	0.5	2	buffer
94	1	2	buffer
95	1	2	buffer
96	1	2	buffer
97	2	2	buffer
98	2	2	buffer
99	2	2	buffer
100	3	2	buffer
101	2	2	buffer
102	6	2	buffer
103	5	2	buffer
104	10	2	buffer
105	0.5	2	buffer
106	9	2	buffer
107	2	2	buffer
108	1	2	buffer
109	1	2	buffer
110	1	2	buffer
111	1	2	buffer
112	1	2	buffer
113	1	2	buffer
114	2	2	buffer
115	6	2	buffer
116	1	2	buffer
117	0.5	2	buffer
118	1	2	buffer
119	0.5	2	buffer
120	1	2	buffer
121	1	2	buffer
122	12	2	buffer
123	2	2	buffer
124	1	2	buffer
125	7	2	buffer
126	2	2	buffer
127	1	2	buffer
128	0.5	2	buffer
129	0.5	2	buffer
130	1	2	buffer
131	15	2	buffer
132	5	2	buffer
133	4	2	buffer
134	1	2	buffer
135	0.5	2	buffer
136	0.5	2	buffer
137	1	2	buffer
138	0.5	2	buffer
139	2	2	buffer
140	0.5	2	buffer
141	0.5	2	buffer
142	1	2	buffer
143	1	2	buffer
144	1	2	buffer
145	0.5	2	buffer
146	2	2	buffer
147	2	2	buffer
148	1	2	buffer
149	1	2	buffer
150	0.5	2	buffer
151	0.5	2	buffer
152	2	2	buffer
153	1	2	buffer
154	0.5	2	buffer
155	1	2	buffer
156	1	2	buffer
157	47	2	buffer
158	0.5	2	buffer
159	0.5	2	buffer
160	1	2	buffer
161	5	2	buffer
162	0.5	2	buffer
163	1	2	buffer
164	0.5	2	buffer
165	0.5	2	buffer
166	1	2	buffer
167	0.5	2	buffer
168	10	2	buffer
169	2	2	buffer
170	0.5	2	buffer
171	2	2	buffer
172	1	2	buffer
173	1	2	buffer
174	1	2	buffer
175	1	2	buffer
176	1	2	buffer
177	3	2	buffer
178	8	2	buffer
179	1	2	buffer
180	1	2	buffer
181	1	2	buffer
182	0.5	2	buffer
183	1	2	buffer
184	1	2	buffer
185	0.5	2	buffer
186	1	2	buffer
187	0.5	2	buffer
188	1	2	buffer
189	3	2	buffer
190	1	2	buffer
191	0.5	2	buffer
192	1	2	buffer
193	1	2	buffer
194	1	2	buffer
195	1	2	buffer
196	1	2	buffer
197	3	2	buffer
198	14	2	buffer
199	7	2	buffer
200	7	2	buffer
201	2	2	buffer
202	2	2	buffer
203	0.5	2	buffer
204	2	2	buffer
205	0.5	2	buffer
206	1	2	buffer
207	1	2	buffer
208	2	2	buffer
209	2	2	buffer
210	0.5	2	buffer
211	0.5	2	buffer
212	1	2	buffer
213	0.5	2	buffer
214	7	2	buffer
215	8	2	buffer
216	5	2	buffer
217	7	2	buffer
218	1	2	buffer
219	0.5	2	buffer
220	1	2	buffer
221	1	2	buffer
222	0.5	2	buffer
223	3	2	buffer
224	2	2	buffer
225	1	2	buffer
226	1	2	buffer
227	6	2	buffer
228	2	2	buffer
229	1	2	buffer
230	0.5	2	buffer
231	1	2	buffer
232	0.5	2	buffer
233	0.5	2	buffer
234	1	2	buffer
1	1	3	buffer
2	0.5	3	buffer
3	1	3	buffer
4	9	3	buffer
5	1	3	buffer
6	0.5	3	buffer
7	1	3	buffer
8	2	3	buffer
9	0.5	3	buffer
10	1	3	buffer
11	1	3	buffer
12	5	3	buffer
13	0.5	3	buffer
14	3	3	buffer
15	1	3	buffer
16	5	3	buffer
17	3	3	buffer
18	0.5	3	buffer
19	2	3	buffer
20	3	3	buffer
21	2	3	buffer
22	7	3	buffer
23	2	3	buffer
24	1	3	buffer
25	1	3	buffer
26	6	3	buffer
27	1	3	buffer
28	2	3	buffer
29	3	3	buffer
30	2	3	buffer
31	1	3	buffer
32	5	3	buffer
33	1	3	buffer
34	1	3	buffer
35	0.5	3	buffer
36	1	3	buffer
37	5	3	buffer
38	1	3	buffer
39	1	3	buffer
40	3	3	buffer
41	1	3	buffer
42	1	3	buffer
43	0.5	3	buffer
44	1	3	buffer
45	2	3	buffer
46	1	3	buffer
47	0.5	3	buffer
48	2	3	buffer
49	1	3	buffer
50	1	3	buffer
51	1	3	buffer
52	2	3	buffer
53	2	3	buffer
54	1	3	buffer
55	2	3	buffer
56	0.5	3	buffer
57	1	3	buffer
58	1	3	buffer
59	1	3	buffer
60	1	3	buffer
61	1	3	buffer
62	0.5	3	buffer
63	0.5	3	buffer
64	1	3	buffer
65	1	3	buffer
66	1	3	buffer
67	1	3	buffer
68	0.5	3	buffer
69	7	3	buffer
70	3	3	buffer
71	1	3	buffer
1	0.5	4	buffer
2	0.5	4	buffer
3	1	4	buffer
4	0.5	4	buffer
5	0.5	4	buffer
6	0.5	4	buffer
7	1	4	buffer
8	1	4	buffer
9	3	4	buffer
10	1	4	buffer
11	0.5	4	buffer
12	1	4	buffer
13	1	4	buffer
14	5	4	buffer
15	1	4	buffer
16	2	4	buffer
17	6	4	buffer
18	11	4	buffer
19	0.5	4	buffer
20	4	4	buffer
21	1	4	buffer
22	2	4	buffer
23	2	4	buffer
24	0.5	4	buffer
25	4	4	buffer
26	1	4	buffer
27	1	4	buffer
28	4	4	buffer
29	0.5	4	buffer
30	3	4	buffer
31	1	4	buffer
32	3	4	buffer
33	0.5	4	buffer
34	1	4	buffer
35	1	4	buffer
36	0.5	4	buffer
37	1	4	buffer
38	2	4	buffer
39	1	4	buffer
40	3	4	buffer
41	3	4	buffer
42	0.5	4	buffer
43	6	4	buffer
44	0.5	4	buffer
45	1	4	buffer
46	0.5	4	buffer
47	1	4	buffer
48	1	4	buffer
49	1	4	buffer
50	0.5	4	buffer
51	2	4	buffer
52	1	4	buffer
53	0.5	4	buffer
54	1	4	buffer
55	1	4	buffer
56	1	4	buffer
57	1	4	buffer
58	0.5	4	buffer
59	1	4	buffer
60	1	4	buffer
61	1	4	buffer
62	0.5	4	buffer
63	0.5	4	buffer
64	0.5	4	buffer
65	0.5	4	buffer
66	0.5	4	buffer
67	0.5	4	buffer
68	0.5	4	buffer
69	1	4	buffer
70	2	4	buffer
71	1	4	buffer
72	1	4	buffer
73	0.5	4	buffer
74	0.5	4	buffer
75	0.5	4	buffer
76	1	4	buffer
77	0.5	4	buffer
78	12	4	buffer
79	7	4	buffer
80	0.5	4	buffer
81	7	4	buffer
82	0.5	4	buffer
83	0.5	4	buffer
84	1	4	buffer
85	1	4	buffer
86	4	4	buffer
87	1	4	buffer
88	1	4	buffer
89	1	4	buffer
90	0.5	4	buffer
91	1	4	buffer
92	1	4	buffer
93	1	4	buffer
94	0.5	4	buffer
95	0.5	4	buffer
96	1	4	buffer
97	0.5	4	buffer
98	1	4	buffer
99	0.5	4	buffer
100	1	4	buffer
101	0.5	4	buffer
102	0.5	4	buffer
103	0.5	4	buffer
104	1	4	buffer
105	1	4	buffer
106	1	4	buffer
107	1	4	buffer
108	0.5	4	buffer
109	0.5	4	buffer
110	1	4	buffer
111	0.5	4	buffer
1	66	1	Ubx
2	32	1	Ubx
3	2	1	Ubx
4	34	1	Ubx
5	0.5	1	Ubx
6	6	1	Ubx
7	5	1	Ubx
8	1	1	Ubx
9	7	1	Ubx
10	12	1	Ubx
11	33	1	Ubx
12	4	1	Ubx
13	4	1	Ubx
14	11	1	Ubx
15	6	1	Ubx
16	37	1	Ubx
17	19	1	Ubx
18	16	1	Ubx
19	39	1	Ubx
20	23	1	Ubx
21	2	1	Ubx
22	14	1	Ubx
23	11	1	Ubx
24	8	1	Ubx
25	1	1	Ubx
26	33	1	Ubx
27	16	1	Ubx
28	4	1	Ubx
29	8	1	Ubx
30	58	1	Ubx
31	35	1	Ubx
32	15	1	Ubx
33	24	1	Ubx
34	4	1	Ubx
35	2	1	Ubx
36	19	1	Ubx
37	2	1	Ubx
38	22	1	Ubx
39	2	1	Ubx
40	2	1	Ubx
41	35	1	Ubx
42	87	1	Ubx
43	52	1	Ubx
44	16	1	Ubx
45	3	1	Ubx
46	58	1	Ubx
47	4	1	Ubx
48	44	1	Ubx
49	2	1	Ubx
50	70	1	Ubx
51	40	1	Ubx
52	35	1	Ubx
53	18	1	Ubx
54	4	1	Ubx
55	4	1	Ubx
56	5	1	Ubx
57	25	1	Ubx
58	2	1	Ubx
59	19	1	Ubx
60	7	1	Ubx
61	8	1	Ubx
62	4	1	Ubx
63	14	1	Ubx
64	4	1	Ubx
65	11	1	Ubx
66	23	1	Ubx
67	15	1	Ubx
68	9	1	Ubx
69	7	1	Ubx
70	7	1	Ubx
71	1	1	Ubx
72	33	1	Ubx
73	2	1	Ubx
74	3	1	Ubx
75	2	1	Ubx
76	1	1	Ubx
77	0.5	1	Ubx
78	37	1	Ubx
79	12	1	Ubx
80	1	1	Ubx
81	133	1	Ubx
82	5	1	Ubx
83	16	1	Ubx
84	13	1	Ubx
85	9	1	Ubx
86	57	1	Ubx
87	4	1	Ubx
88	8	1	Ubx
89	8	1	Ubx
90	15	1	Ubx
91	42	1	Ubx
92	74	1	Ubx
93	39	1	Ubx
94	22	1	Ubx
95	5	1	Ubx
96	2	1	Ubx
97	7	1	Ubx
98	6	1	Ubx
99	1	1	Ubx
100	8	1	Ubx
101	19	1	Ubx
102	3	1	Ubx
103	3	1	Ubx
104	4	1	Ubx
105	5	1	Ubx
106	3	1	Ubx
107	1	1	Ubx
108	10	1	Ubx
109	1	1	Ubx
110	11	1	Ubx
111	13	1	Ubx
112	1	1	Ubx
113	3	1	Ubx
114	18	1	Ubx
115	61	1	Ubx
116	3	1	Ubx
117	23	1	Ubx
118	14	1	Ubx
119	15	1	Ubx
120	19	1	Ubx
121	11	1	Ubx
122	3	1	Ubx
123	2	1	Ubx
124	13	1	Ubx
125	6	1	Ubx
126	11	1	Ubx
127	28	1	Ubx
128	3	1	Ubx
129	2	1	Ubx
130	35	1	Ubx
131	10	1	Ubx
132	33	1	Ubx
133	17	1	Ubx
134	3	1	Ubx
135	11	1	Ubx
136	86	1	Ubx
137	29	1	Ubx
138	7	1	Ubx
139	50	1	Ubx
140	102	1	Ubx
141	6	1	Ubx
142	17	1	Ubx
143	7	1	Ubx
144	35	1	Ubx
145	42	1	Ubx
146	4	1	Ubx
1	1	2	Ubx
2	2	2	Ubx
3	1	2	Ubx
4	2	2	Ubx
5	4	2	Ubx
6	1	2	Ubx
7	6	2	Ubx
8	4	2	Ubx
9	1	2	Ubx
10	20	2	Ubx
11	3	2	Ubx
12	24	2	Ubx
13	4	2	Ubx
14	4	2	Ubx
15	11	2	Ubx
16	1	2	Ubx
17	8	2	Ubx
18	0.5	2	Ubx
19	7	2	Ubx
20	11	2	Ubx
21	1	2	Ubx
22	8	2	Ubx
23	9	2	Ubx
24	5	2	Ubx
25	2	2	Ubx
26	39	2	Ubx
27	1	2	Ubx
28	3	2	Ubx
29	11	2	Ubx
30	3	2	Ubx
31	15	2	Ubx
32	2	2	Ubx
33	4	2	Ubx
34	11	2	Ubx
35	48	2	Ubx
36	43	2	Ubx
37	3	2	Ubx
38	2	2	Ubx
39	5	2	Ubx
40	8	2	Ubx
41	3	2	Ubx
42	11	2	Ubx
43	4	2	Ubx
44	12	2	Ubx
45	10	2	Ubx
46	11	2	Ubx
47	3	2	Ubx
48	16	2	Ubx
49	3	2	Ubx
50	10	2	Ubx
51	1	2	Ubx
52	8	2	Ubx
53	18	2	Ubx
54	6	2	Ubx
55	7	2	Ubx
56	2	2	Ubx
57	3	2	Ubx
58	4	2	Ubx
59	7	2	Ubx
60	4	2	Ubx
61	2	2	Ubx
62	9	2	Ubx
63	2	2	Ubx
64	2	2	Ubx
65	3	2	Ubx
66	7	2	Ubx
67	13	2	Ubx
68	5	2	Ubx
69	28	2	Ubx
70	1	2	Ubx
71	2	2	Ubx
72	3	2	Ubx
73	2	2	Ubx
74	2	2	Ubx
75	4	2	Ubx
76	17	2	Ubx
77	4	2	Ubx
78	12	2	Ubx
79	3	2	Ubx
80	4	2	Ubx
81	1	2	Ubx
82	3	2	Ubx
83	1	2	Ubx
84	2	2	Ubx
85	7	2	Ubx
86	9	2	Ubx
87	11	2	Ubx
88	3	2	Ubx
89	1	2	Ubx
90	4	2	Ubx
91	4	2	Ubx
92	1	2	Ubx
93	1	2	Ubx
94	2	2	Ubx
95	26	2	Ubx
96	2	2	Ubx
97	2	2	Ubx
98	17	2	Ubx
99	5	2	Ubx
100	7	2	Ubx
101	10	2	Ubx
102	4	2	Ubx
103	8	2	Ubx
104	16	2	Ubx
105	1	2	Ubx
106	2	2	Ubx
107	12	2	Ubx
108	1	2	Ubx
109	6	2	Ubx
110	12	2	Ubx
1	2	3	Ubx
2	7	3	Ubx
3	3	3	Ubx
4	1	3	Ubx
5	2	3	Ubx
6	3	3	Ubx
7	5	3	Ubx
8	20	3	Ubx
9	3	3	Ubx
10	11	3	Ubx
11	2	3	Ubx
12	33	3	Ubx
13	20	3	Ubx
14	6	3	Ubx
15	3	3	Ubx
16	16	3	Ubx
17	4	3	Ubx
18	3	3	Ubx
19	1	3	Ubx
20	11	3	Ubx
21	8	3	Ubx
22	5	3	Ubx
23	2	3	Ubx
24	4	3	Ubx
25	8	3	Ubx
26	3	3	Ubx
27	1	3	Ubx
28	5	3	Ubx
29	12	3	Ubx
30	3	3	Ubx
31	16	3	Ubx
32	13	3	Ubx
33	8	3	Ubx
34	10	3	Ubx
35	2	3	Ubx
36	2	3	Ubx
37	1	3	Ubx
38	5	3	Ubx
39	2	3	Ubx
40	4	3	Ubx
41	3	3	Ubx
42	40	3	Ubx
43	11	3	Ubx
44	6	3	Ubx
45	21	3	Ubx
46	2	3	Ubx
47	12	3	Ubx
48	12	3	Ubx
49	5	3	Ubx
50	6	3	Ubx
51	16	3	Ubx
52	9	3	Ubx
53	8	3	Ubx
54	12	3	Ubx
55	9	3	Ubx
56	3	3	Ubx
57	7	3	Ubx
58	37	3	Ubx
59	11	3	Ubx
60	10	3	Ubx
61	4	3	Ubx
62	11	3	Ubx
63	7	3	Ubx
64	10	3	Ubx
65	12	3	Ubx
66	2	3	Ubx
67	54	3	Ubx
68	18	3	Ubx
69	20	3	Ubx
70	8	3	Ubx
71	15	3	Ubx
72	3	3	Ubx
73	3	3	Ubx
74	2	3	Ubx
75	1	3	Ubx
76	2	3	Ubx
77	2	3	Ubx
78	2	3	Ubx
79	2	3	Ubx
80	3	3	Ubx
81	3	3	Ubx
82	1	3	Ubx
83	1	3	Ubx
84	4	3	Ubx
85	1	3	Ubx
86	9	3	Ubx
87	37	3	Ubx
88	3	3	Ubx
89	6	3	Ubx
90	17	3	Ubx
91	19	3	Ubx
92	2	3	Ubx
93	4	3	Ubx
94	11	3	Ubx
95	4	3	Ubx
96	15	3	Ubx
97	15	3	Ubx
98	6	3	Ubx
99	3	3	Ubx
100	5	3	Ubx
101	13	3	Ubx
102	6	3	Ubx
103	17	3	Ubx
104	4	3	Ubx
105	3	3	Ubx
106	3	3	Ubx
107	4	3	Ubx
108	1	3	Ubx
109	2	3	Ubx
110	3	3	Ubx
111	36	3	Ubx
112	6	3	Ubx
113	6	3	Ubx
114	2	3	Ubx
115	11	3	Ubx
116	2	3	Ubx
117	24	3	Ubx
118	2	3	Ubx
119	6	3	Ubx
120	6	3	Ubx
121	6	3	Ubx
122	2	3	Ubx
123	2	3	Ubx
124	8	3	Ubx
125	1	3	Ubx
126	0.5	3	Ubx
127	5	3	Ubx
128	12	3	Ubx
129	2	3	Ubx
130	7	3	Ubx
131	2	3	Ubx
132	2	3	Ubx
1	14	4	Ubx
2	0.5	4	Ubx
3	1	4	Ubx
4	1	4	Ubx
5	1	4	Ubx
6	2	4	Ubx
7	3	4	Ubx
8	1	4	Ubx
9	9	4	Ubx
10	0.5	4	Ubx
11	9	4	Ubx
12	4	4	Ubx
13	1	4	Ubx
14	6	4	Ubx
15	1	4	Ubx
16	2	4	Ubx
17	1	4	Ubx
18	1	4	Ubx
19	1	4	Ubx
20	15	4	Ubx
21	0.5	4	Ubx
22	1	4	Ubx
23	3	4	Ubx
24	1	4	Ubx
25	1	4	Ubx
26	1	4	Ubx
27	0.5	4	Ubx
28	5	4	Ubx
29	0.5	4	Ubx
30	1	4	Ubx
31	1	4	Ubx
32	1	4	Ubx
33	1	4	Ubx
34	17	4	Ubx
35	42	4	Ubx
36	9	4	Ubx
37	26	4	Ubx
38	3	4	Ubx
39	6	4	Ubx
1	2	1	BMP11
3	3	1	BMP11
4	16	1	BMP11
5	2	1	BMP11
1	1	2	BMP11
2	2	2	BMP11
3	7	2	BMP11
4	0.5	2	BMP11
5	0.5	2	BMP11
6	7	2	BMP11
7	0.5	2	BMP11
8	0.5	2	BMP11
9	4	2	BMP11
10	3	2	BMP11
11	0.5	2	BMP11
12	4	2	BMP11
13	0.5	2	BMP11
14	1	2	BMP11
15	3	2	BMP11
16	1	2	BMP11
17	1	2	BMP11
18	1	2	BMP11
1	5	3	BMP11
2	2	3	BMP11
3	1	3	BMP11
4	1	3	BMP11
5	2	3	BMP11
6	3	3	BMP11
7	0.5	3	BMP11
8	3	3	BMP11
9	2	3	BMP11
10	2	3	BMP11
11	1	3	BMP11
12	0.5	3	BMP11
13	1	3	BMP11
14	0.5	3	BMP11
15	1	3	BMP11
16	21	3	BMP11
1	1	4	BMP11
2	3	4	BMP11
3	3	4	BMP11
4	1	4	BMP11
5	1	4	BMP11
6	1	4	BMP11
