# Supplementary material for: The growth factor BMP11 is required for the development and evolution of a male exaggerated weapon and its associated fighting behavior in a water strider
Source: PLoS Biol. 2021 May 11;19(5):e3001157. doi: 10.1371/journal.pbio.3001157 (PMC8112723; doi:10.1371/journal.pbio.3001157)
Supplement: S10 Table — (CSV) [file pbio.3001157.s018.csv]

	Male	Male	Male	Male	Male	Male	Female	Female	Female	Female	Female	Female	Leg 3	Leg 3	Leg 3	Leg 3	Leg 3	Leg 3	Body	Body	Body	Body	Body	Body
Leg 1	0,000653	0,000616	0,000611	0,001043	0,001122	0,001325	0,000611	0,000787	0,000768	0,000940	0,001125	0,001064
Leg 2	0,001512	0,001676	0,001309	0,001175	0,001990	0,002034	0,002630	0,002872	0,002829	0,003267	0,003747	0,003851
Leg 3	0,005127	0,003801	0,005899	0,003243	0,005501	0,003801	0,002775	0,003195	0,002446	0,003340	0,002387	0,003322
Body	0,000632	0,000621	0,000453	0,000373	0,000293	0,000462	0,001522	0,001719	0,001938	0,001611	0,001942	0,002015
