# Supplementary material for: The growth factor BMP11 is required for the development and evolution of a male exaggerated weapon and its associated fighting behavior in a water strider
Source: PLoS Biol. 2021 May 11;19(5):e3001157. doi: 10.1371/journal.pbio.3001157 (PMC8112723; doi:10.1371/journal.pbio.3001157)
Supplement: S11 Table — (XLSX) [file pbio.3001157.s019.xlsx]

## Sheet: Sheet1
gene_id	L3.M.B.R1	L3.M.B.R2	L3.M.B.R3	L2.M.B.R1	L2.M.B.R2	L2.M.B.R3	L1.M.B.R1	L1.M.B.R2	L1.M.B.R3	L3.F.B.R1	L3.F.B.R2	L3.F.B.R3	L2.F.B.R1	L2.F.B.R2	L2.F.B.R3	L1.F.B.R1	L1.F.B.R2	L1.F.B.R3
g14842 (GDF)	29.516	23.8505	16.9778	12.0322	9.84977	17.6253	6.76755	10.7696	8.80937	20.0396	20.3146	40.7713	16.4185	24.9493	10.107	9.61574	14.8178	14.4517
g13223 (Ubx)	45.291	35.5994	72.0512	7.01345	4.06765	7.11317	0.897042	0.456257	0.206798	43.4464	36.6083	28.3104	9.47674	8.75855	2.81074	0.541507	0.67382	1.41183
GDF		Leg 1	Leg 2	Leg 3
	Male	8.78218	13.1691	23.4481
	Female	12.9618	17.1583	27.0418
	stdv M	2.00117	4.01052	6.27881
	Stdv F	0.258888	7.44877	11.8909
Ubx		Leg 1	Leg 2	Leg 3
	Male	0.520032	6.06476	50.9805
	Female	0.875717	7.01534	36.1217
	stdv M	0.349513	1.73026	18.8802
	Stdv F	0.468973	3.65896	7.57976
