# Supplementary material for: The growth factor BMP11 is required for the development and evolution of a male exaggerated weapon and its associated fighting behavior in a water strider
Source: PLoS Biol. 2021 May 11;19(5):e3001157. doi: 10.1371/journal.pbio.3001157 (PMC8112723; doi:10.1371/journal.pbio.3001157)
Supplement: S12 Table — (XLSX) [file pbio.3001157.s020.xlsx]

## Sheet: BMP11 RNAi
F1R1 primers	WT 1	WT 2	WT 3	BMP11 RNAi 1	BMP11 RNAi 2	BMP11 RNAi 3
Males	0.00605834	0.00602041	0.00625159	0.0011689	0.000903551	0.000837961
Females	0.00682613	0.00769121	0.00877546	0.00267789	0.00290568	0.00266112
F2R2 primers	WT 1	WT 2	WT 3	BMP11 RNAi 1	BMP11 RNAi 2	BMP11 RNAi 3
Males	0.00668663	0.00639447	0.0027362	0.0027362	0.00230308	0.00239298
Females	0.00694766	0.00681589	0.0084677	0.00441608	0.00430477	0.00409048
