# Supplementary material for: The growth factor BMP11 is required for the development and evolution of a male exaggerated weapon and its associated fighting behavior in a water strider
Source: PLoS Biol. 2021 May 11;19(5):e3001157. doi: 10.1371/journal.pbio.3001157 (PMC8112723; doi:10.1371/journal.pbio.3001157)
Supplement: S1 Data — (FASTA) [file pbio.3001157.s024.fasta]

>GDF8_BF
--------AT---GAAGTTGTTGAC------------------------------GCTTATCGCGTCCGTCGTTCTCGCGGCGGTGGCC------------------------------------------------------------------GGTGAAAACCGGGCCATCCTCAAC---------------------------TCCGTGCTCAAGGAGATGTTTTTGAATTCGACGTCGGATGTCTGTCCCACTTGCG-------------------------CCCAGAAGAAGTTCGCAATGGAGTCAATTC----TGACGGAGAACGAAATCAAACGCTACAGGATCGAA----------------------------CAGATCAAAAA------------------------------------------------------AACCATACTTGATAACTTAG---GCTT-------------GAATAAGCC---------ACCTTCCG---------------------------------------------------------------------------------------TCAAGCCGCATCAATGGCCT--------------------------------------------------------------------------------------------------CAACCTTTCAAGA-----GCT------CGTCTTTCATGGATAAATTTCATC--------------------------------------------------------------------------------------------------------------------------------------------------------------------------------------------------------AGTCTAACGATATCAGTGAAGAAGTC--TCGATT---------------------------GAAAAACTTATTATG-----------ATTC--------------CTAAAGGCATCACATGCG-------------ACCTAGAAAATCTGTTGGATATAGAAGAGTTGT--------------CGATCAAGATGAAGTTCGAATTGCCCGGA----TCCGTGGAACCGT---------TAGATGTAACTTCGGTTAAAGTCTGGCTAGACATGG--------CCGAAACCAAGGAACGGGCTTTCGTC----GAGAAGGAACCCAGATCCTTCTTC------------------ATGGAGTTGATA---------CCGTGCGGCAATCAGAC-----------------------CAACGAACACATAACGACCTTCAGG-------GGTTTCCAGTCCTTTAATGGAGAC---------------------------------------------------------TGGATAGAGTTCGACGCCATG---CCAGTTATGAGAAGC---------------------------------------------TGGTTGGAT---------------CA--------------AAGACAGACCTG-------------TTTCAACATA----------------------------TCTCTAACAAT-------------------------------------------------------------------------------------------GAAG------AACTGGTCGCATAACTACT-----------------------------------------------------------------GCAAGAAGATACAAATGTCCGATCATAA------GCCGTTCCTCA------------------------------GTGTCCAGTACAAAAGC----------------------------------------------------------------------------------GATGCTGCAGAG-------------ATGCATCAGACTCGGTTGAAGAGGAG-----------------------------------------------------------------------CCGTAACTGCACTAAGAGTTCGT-----------------------------------------------------------------------CGGA----ATGCTGCAGACAGAACCTGTACGTTTCGTTTAAGGAGATTGGCTGGAGTCATTTCATTATATCTCCCTCCGGTTATGAAGCCTACTACTGCAAGGGCTCCTGCTCTGCCGCCTCCTCGGCCACTCAGTCAGCCTCCCCCC---ACAACACAGTCATTC---AGGTACTATTA------GCCGTGGGCAAAGACA------TCCC---GTCTTGTTGCGGACCATCTAAGATGTCTTCCATGCAATTTTTAGTTTCCTACACTAACGGAACTGCCAGACTA---GTTACGATGGATAACAGCGTTGTAGATGCCTGCGGTTGTATGTGA-----------------------------------------------------------------------------------------------------------------------------------------------------------------------------------------------------------------------------------------------------------------------------------------------------------------------------------------------------------------------------------------------------------------------------------------------------------------------------------------------------------------------------------------------------------------------
>GDF8_GB
--------ATGAGAGACCTGTTCTT--------------------------------------------------------------------------------------------------------------------------------------GAACTCGACTGATGAATTCT-----------------------------------------------------------GTCCTACCTGTGCCCAGAAGAAA------------------------------------------------GTCGCATTAGAGTCCATTCTGGGAGAAAGCGAGATCAAAAGATAC-----------------------------CGAGTTGAACAGATTAAACA---------------------------------------------GACTATTCTCGATAGCTTAG---GCCT-------------ACATAAG-----------CCTCCAGC-------------------------------------------------------------------------------------------------------------------------------------------------------------------------------------------------------------CGTTGAGCCGCATCAATGGCC------ACAACCGTTCAAGAGCTCTTCCTT---------------------------------------------------------------------------------------------------------------------------------------------------------------------------------------------------------------------CATGGAAAAATTCCATCAACA-------------------------AAACAACATTTATGAAG-----------AAATACCTATCGAAAAACTCATTCTGATTCCACAAGGA-----------ATTAGATGTGATCTAGAAGATTTGGTGGAAATG----------------GAAGAGTTGTCTATCAAGATGAAATACTTG-ATACCTGGGACGGTTATACTAACAGACATAACTTCGGTGAAAGTTTGGCTGGA------------TATGGCTGAAGGCAAGGAAAAAGTTGTGGTCGACAAAGAACCCAAGTCCTTCTTC------------------ATGGAGCTCATC---------------CCTTGTGGCAACCAGA-----------------CCAACGAACATATTATAACATTCAAA-------GGATTCCAATCTTTTAATGGAGAA---------------------------------------------------------TTTATAGAATTTGATGCCATG---CCAGTTATGAAAAGT---------------------------------------------TGGTTGGAT---------------CG--------------GGGTCAACGATG-------------TTTTAATATC----------------------------TCACTTACTAT-------------------------------------------------------------------------------------------GGAG------AACTGGTCTCATAATTATT-----------------------------------------------------------------GCAAGAAAATTCAAATGACCGAGCACAA------GCCGTTCTTGA------------------------------GTATTCACTATAAAAAC-------------------------------------------------------------------------------------AATGGAGAG-------------TTGCATCAGTCAAGGTTGAAGAGGAG-------------------------------------------------------------------------------TCGTAACTGTACTAC---------------------------------------------------------------CCGATCAACAGA----ATGCTGCCGAGAAAACCTGTACGTTTCATTTGAAGAGATCGGATGGGATGAGTTTATTATTTCTCCTAGTGGATACGAAGCTTACTACTGCAAGGGTACATGT--------TCTCCCACATCGTCAGCTAATCCTCATAATTCAGTGATCCAGAGTCTATCAGCTGCTGGAAAAG-------------------------ATCTCACATCATGCTGTGGACCATCTAAGTTATCATCAATGGAACTTTTTGTTTCTTACAGCAACAAATCCGCTAAACTT---GTTACGGTGCCAAACAGCGTCGTTGAATCTTGCGGATGTTTATAA-----------------------------------------------------------------------------------------------------------------------------------------------------------------------------------------------------------------------------------------------------------------------------------------------------------------------------------------------------------------------------------------------------------------------------------------------------------------------------------------------------------------------------------------------------------------------
>GDF8_HH_(reversed)
--------AT---GAAGTTATTCTC------------------------------GGTAGTTGCATGTGCAGTATTTGTAGTAACAGCT------------------------------------------------------------------GATGAGAATAGGAAGATTTTGAAC---------------------------GCAGTATTTAGGGAAATGTACTTAAACGCTACATCGGATAGTTGCCCGACTTGCG-------------------------GAGATAATCAGATAGCTTTGGAATCCGTCA----TGTCCGAAAGTGAAATCA--------AAAGATATAGGATA-----------------------GAAATGTTGAAGCA---------------------------------------------------AGCTATACTGGATAATCTCG---GCTT-------------GGATAAACC---------ACCTGTCA----------------------------------------------------------------TCAAGAATCATCATTGGCCTGAACATTTTAAGATGGATGAATT--------------------------------------------------------------------------------------------------CTTCCA---ACGT-----TTT------TCAACTCCGTCAGATTTCGATAGT------------------------------------------------------------------------------------------------------------------------------------------------------------------------------------------------------------------------GATCAACCCG--TGAATG-----------------------------AGAAACTATTTCT-----------TATTCCGAAAGATATAAGTTGCAGTGTAGAAAAAGTA------------TTAGAAATGGAAGAGTTATCACTTAAAATGAA----------------------------CTACGTGTTGCCGGAT----ACCATTGAACCAA---------CATCCATAACATCTGGTATAGTCTGGTTAAATTTAG--------CTCATAGAAGAAACAGGAAT----TATTTGGAAGATGGACCTAAATCTTTCCAT------------------ATGGAGCTTATA---------CCTTGTGGCGACCAAACTAATG-----------------------AACATATAACAACATTCAAA-------GGATTTCAATCTACCAATGGAGGT---------------------------------------------------------TGGATACAGTTCGATGCGATG---CCAGTTATGGGAGGA---------------------------------------------TGGTTGAAC---------------AG--------------AAAACAAACTTG-------------TTTCAATATC----------------------------ACATTAACGAT-------------------------------------------------------------------------------------------GGAT------AATTGGTCAGACAGTTACT--------------------------------------------------------------------GTAGAAACATCAATGCAGGACATAA------ACCGTTTCTTA------------------------------CTATTCATTATAAAGCT-------------------------------------------------------------------------------------GATAACAAG-------------AGCAATCAGTCAAGACTTAAGAGAAG-----------------------------------------------------------------------TCACGACTGCACTAAAGGGTCGT-----------------------------------------------------------------------CGGA----ATGCTGCAGAGAAAACCTACACATATCTATTGATGAGATAGGATGGGGTAAATTCATAGTTTACCCTCCTGACTTCGAAGCTTACTACTGCAAAGGTTCTTGT------------------------AGAGGTGCCATTACTCAGTCAGCCACTGTTCACAATAGCTTTATTCAGCAACTGATGTCAACAGGCAAAGACGTGTC---ATCATGCTGTTCACCAACAAAACTCTTACCAATGGATTTCTTCGTTAGATACAGCAACAATTCAATCATACAA---ACTCCAATGTCAAATATCGTAGTAGCCGCTTGTGGTTGTATGTAA-----------------------------------------------------------------------------------------------------------------------------------------------------------------------------------------------------------------------------------------------------------------------------------------------------------------------------------------------------------------------------------------------------------------------------------------------------------------------------------------------------------------------------------------------------------------------
>GDF8_ML
--------AT---GAAGTTGTTAAT------------------------------AATTTTACTAAATATCGGTTTGATATCAAGTGAT---------------------------------------------------------------------GACAGTAGGCCGATTCTGAAC---------------------------GCTGTGTTCCGGGAGATGTATTTCAACGCCACGTCTGAAACATGCCCGAACTGCG-------------------------GCGACAATCAGATCGCTTTGGAATCCGTCA----TGTCGGAAAATGAAATCA--------AAAGGTATCGGATC-----------------------GAGATGTTGAAGCA---------------------------------------------------AGCCATTCTAGACAACCTCG---GACT-------------CGACCAACC---------CCCTGTCC----------------------------------------------------------------------------------------TTAACCAGCAACAGTGGC---------------------------------------------------------------------------------------------------CACCCCATTTCAA-----GACCGACCAATTCTTCCAAAAATTCACAACTAA--------------------------------------------------------------------------------------------------------------------------------------------------------------------------------------------------------AACTGAAAACCAAGAGGAACAATCCC--TACATG-----------------------------AAAAACTATTTCT-----------AATT-CCTAAAGATATAAGCTGTAACATAGAAGAA--------------GTACTGGAAATGGAAGAGTTATCGATAAAAATG---------------------AACTATCTTCTACCAGAA--------AGCCTGGATGCTA---------ACAGCATTACATCAGCTGTTGTCTGGCTGGATTC----------TGTGGATCACAGAGATACTT-----ACATGGATAGGCAACCTAAACCTT-----------------------TTTACATGGAGC---------TGGTGCCTTGTGGCCAGCAGAC------------------TAACGAACACACCACTACCTTCAGG-------GGATTTCAGTCCTTCAATGGAGAG---------------------------------------------------------TGGATAGAGCTGGACGCCATG---CCAGTAATGGGAAGC---------------------------------------------TGGTTAGAC---------------AA--------------GAAACAGACGTG-------------TTTCACCATC----------------------------TCACTCACAAT-------------------------------------------------------------------------------------------GAAA------AACTGGTCCACCAACTATT-----------GTAAACTCATCATGGA------------------------------------------------------TTCGGACCATAA------ACCTTTCTTAA------------------------------CTCTCCATTATAGAACT-------------------------------------------------------------------------------------GGTAACAAG-------------AGAAACCAGTCGAGACTAAAGAGAAG-----------------------------------------------------------------------CAGAGACTGTACCAAGGGTTCAT-----------------------------------------------------------------------CTGA----ATGCTGCAGAGAAAACCTACACATCTCTATAGATGACATAGGATGGGGCAAGTTCATAGTTCATCCTCCTGATTTCGATGCTTATTACTGCAAAGGCTCCTGC------------------------AAGGGAGCCATAACCCAGTCTGCCACCTTGCACAACAGCTTTATACAGCAATTGATATCAACAGGGAAAGACGTTTC---ATCGTGCTGCGCCCCCACCAAACTACTACCCATGGATTTCTTTGTGAAGTACAGTAACAACTCTATCATACAG---ACCCCTATGTCTAATATCATCGTAGCTTCCTGCGGCTGCATGTGA-----------------------------------------------------------------------------------------------------------------------------------------------------------------------------------------------------------------------------------------------------------------------------------------------------------------------------------------------------------------------------------------------------------------------------------------------------------------------------------------------------------------------------------------------------------------------
>GDF8_MP
--------AT---GAAGTTATTAAT------------------------------AATGTTACTTAACATCGGTTTGATATCTAGTGAC---------------------------------------------------------------------GATAGTAGACCGATTTTGAAC---------------------------GCTGTGTTCCGTGAGATGTACTTCAACGCCACGTCGGATACATGTCCTGATTGCG-------------------------GGGACAATCAGATAGCGTTGGAATCCGTCA----TGTCGGAGAAAGAAATTA--------AAAGGTATCGGATC-----------------------GAGATGCTGAAGCA---------------------------------------------------AGCCATTCTGGATAACCTGG---GGCT-------------AGACAAACC---------CCCCGTAT----------------------------------------------------------------------------------------TGAACCAGCATCAGTGGCC--------------------------------------------------------------------------------------------------CAACCATTTCAAA-----ACT----GATGATTTCTTCAAAAAGTTTACAAC-----------------------------------------------------------------------------------------------------------------------------------------------------------------------------------------------------TAAGACCGAAACCAATGAGGAACAATCGC--TGGATG-----------------------------AGAAACTATTTCT-----------AATT-CCTAAAGACATAAGCTGTAACATAGAGGAA--------------GTACTGGAGATGGAAGAACTATCGATTAAAATG----------------AACTACCTACTTCCTGAT-------------AGCTTGGAGACGA---------GCAGCATAACATCAGCTGTGGTTTGGCTGGATTCAG--------TTGACCATAGAGATAGCTAC-------ATGGATAAGCAGCCTAAACCTT-----------------------TCTACATGGAGC---------TAGTGCCGTGTGGACACCAGAC------------------AAACGAACACACCACTACATTCAGG-------GGATTTCAGTCTTTCAACGGAGAC---------------------------------------------------------TGGATAGAGCTGGACGCCATG---CCTGTCATGGGAAGC---------------------------------------------TGGCTGGAC---------------AA--------------GAAACAGACGTG-------------TTTCACCATC----------------------------TCTCTCACCAT-------------------------GAAGAACTGGT-------------------------------------------CAACCAACTACTGCAAACTCATCATGGATTCCG----------------------------------------------------------------------------------------------ACCATAA------ACCTTTCTTAA------------------------------CTCTTCACTATAAAACT-------------------------------------------------------------------------------------GGTAGCAAG-------------AGAAACGAATCGAGACTGAAGAGAAG-----------------------------------------------------------------------TAGAGACTGTACCAAAGGTTCAT-----------------------------------------------------------------------CAGA----ATGCTGTAGAGAAAACCTACACATCTCTATAGATGACATAGGATGGGGTAAATTCATAGTACATCCGCCCGACTTTGATGCATTTTACTGCAAAGGATCCTGT------------------------AGGGGAGCTATCACACAGTCTGCCACGCTGCACAACAGCTTCATACAGCAACTGATATCAACCGGGAAAGATGTTTC---ATCATGCTGCGCCCCCACCAAACTCCTACCCATGGATTTCTTTGTAAAGTACAGCAACAACTCCATCATACAG---ACACCCATGTCCAACATCATCGTGGCTGCTTGCGGCTGTATGTGA-----------------------------------------------------------------------------------------------------------------------------------------------------------------------------------------------------------------------------------------------------------------------------------------------------------------------------------------------------------------------------------------------------------------------------------------------------------------------------------------------------------------------------------------------------------------------
>GDF8_OB
--------AT---GAAGTTAACGGT------------------------------ATTTCTCCTAATACTGTTAACAGTCGGTGTGTTA------------------------------------------------------------------AGCGATTATAGAAATGTCCTCAAT---------------------------TCGGTTTTCCGAGACATGTACTTCAATTCAACGGTCGATACCTGTCCGACTTGCT-------------------------CGCAGAAAAAATTCGCTCTTGAATCCATAC----TGTCTGAAAGTGAAATCA--------AAAAATACAGGATA-----------------------GAAGTGATTAAGAA---------------------------------------------------GTCAATACTCGACAATCTGG---GATT-------------GGATAAGCC---------ACCAGAAA---------------------------------------------------------------------TCATATCTCATCACTGGCCTAAACCGGTCAAATCGGGTTCGTTCTTCGACAGTAATTA------------------------------------------------------------------------------CCACCGGTTCAAT-----GAT----------CTCAACGGCCATTTGTCCAT---------------------------------------------------------------------------------------------------------------------------------------------------------------------------------------------------------------------------------------------------------------------AGGAAAGCTATTACT-----------CGCTCCTCAAGGGATCTCGTGTGAAGTAGAAGAATTA------------ATGGAAACTTCAGAATTGTCTCTTAAAATGAAG----------------------------TATGGTCTACCTGAT----AAAATGGATACAA---------AGGATATAGTAGCGGTTAAAATATGGCTTGAT------------TTTTCTCAAGAAAAATATGGCTCTTACATTAGTAAAGAACCAAGAGCCTTTTAT------------------ATGGAAGTCATT---------CCTTGCGGAGATCAAAGCAATG-----------------------AACACATAACCACATTCCGT-------GGCTTTCAATCATTTAATGGAGAT---------------------------------------------------------TGGATTGAATTTGATGCCATG---CCGGTGTTGGGAAGT---------------------------------------------TGGTTAGAA---------------AG--------------AAAACAAAGTTG-------------TTTTAATGTA----------------------------TCATTAACAAT-------------------------------------------------------------------------------------------GAAA------AATTGGACGAATAATTATT----------------GTAAAACTATA-------------------------------------------------AGTCTTCCAGAACACAA------GCCGTTCCTCG------------------------------CAGTTAGTTATAAGTCT-------------------------------------------------------------------------------------AATGATGAG-------------GTTAATCATGCTCGCTTGAAAAGAAG-----------------------------------------------------------------------TCGTAACTGTACTAAGAGTTCAT-----------------------------------------------------------------------CGGA----ATGCTGCCGTGAAAATTTAAGCGTCAGTTTTTCCGAGATAGGCTGGGATAAATGGATTATCTTCCCAAAAGGATATGAGGCGTACTATTGCAAGGGTTCGTGT---TCTGGACCGTCATCTCTCACACTTTCAGCTACGACACATAATTCTGTTATAC---AGGGTTTGCTTCAA--GTTGGTAAGG-------------ATGTTACGTCCTGCTGCGCACCGACTAAAATGTCACCAATGATGTTTCTCGTCCAGTATAACAACAGTTCCGCTAAACTA---ATAACGATGCCTAATATAGTTGTGGACACTTGCGGGTGCATGTAA-----------------------------------------------------------------------------------------------------------------------------------------------------------------------------------------------------------------------------------------------------------------------------------------------------------------------------------------------------------------------------------------------------------------------------------------------------------------------------------------------------------------------------------------------------------------------
>GDF8_PB_(reversed)
--------AT---GAAGTCAACCGC------------------------------ATTCGTTTTATTTGTTGTTCTCGTAGGTGCTGTT------------------------------------------------------------------TGCGATGACAGATCAATTTTGAAT---------------------------TCAGTCTTCCGCGATATATTTCTCAATTCCACGACAAACACTTGCCCTAATTGTT-------------------------CGCAGAAGAAGTTAGCTTTAGAATCCATAC----TTTCAGAGGGCGATATTA--------AAAAGTATAGGATT-----------------------GAATTCATTAAGAA---------------------------------------------------AATGATACTGGATAATTTGG---GATT-------------GGATAAACC---------ACCTGCCT---------------------------------------------------------------------------------------------TACTCACATCACAT--------------------------------------------------------------------------------------------------TGGCCGAAACCAT-----TCAAATCTGGTGCTTTTATAGACCATACGTCTA-------------------------------------------------------------------------------------------------------------------------------------------------------------------------------------------------------------------------------GAA--TTGATGAAAATTA------------------TAACCGAATTATTGAAA-----------AACT-----TGTACTTATTCCTCAAGAT---------------------ATGTCTTGTGATGTGGAAGATTTAATAGAAATTGAGGAACTATCTCTCAGAATGATGTATGTATTACCTAGGTATA--------TAAACCCAA---------CTGATATAACATCTGTAAAAGTTTGGCTTAA------------TTTCGCTCAAGTTAGAGATAAGACATATAATAGTAAAGAACCTAAATCATTTTAT------------------ATGGAAATCATC---------CCTTGTGATAGTGAGACAAACG-----------------------AGCATATAACTACATTCAGA-------GGTTTTCAGTCTTTTAATGGTGAT---------------------------------------------------------TGGATTGAATTTGACGCCATG---CCAGTTTTAGGAAGT---------------------------------------------TTATTGGAA---------------AG--------------AAGAGAAACATG-------------TTTCAATGTG----------------------------TCTTTAACTAT-------------------------------------------------------------------------------------------GAAA------AGCTGGACTAGCAATTACTGTAA------------ATCAATATGGA-----------------------------------------------------TCCCAGAGCAGAA------ACCGTTTATAA------------------------------CAATTCATTATAAAACA-------------------------------------------------------------------------------------AATGGAGAG-------------CTTCATCACCCTCGATTGAAGAGAAG-----------------------------------------------------------------------CCGTAACTGTACGAAAAGTTCAT-----------------------------------------------------------------------CGGA----GTGTTGTAGGGAAAATTTGTATGTGTCCTTCTCAGAAATTGGTTGGGATAAATGGATTATATTTCCTCCAGGTTACGAAGCTTATTACTGTAGAGGGTCTTGT---TCTGGAGCTTCGTCTCTCACGTTATCTGCTACTACCCATAACTCAGTTATTC---AGGGATTACTTCAA------GTAAATAAAGATG------TTTC---ATCGTGCTGCGCACCAACTAAAATGTCAGCAATGGAATTTTTAGTTCAATATAACAATAACACAGCTAAATTT---ATAAGTATGCCTGATATTGTTGTAGATACTTGTGGTTGCATGTAA-----------------------------------------------------------------------------------------------------------------------------------------------------------------------------------------------------------------------------------------------------------------------------------------------------------------------------------------------------------------------------------------------------------------------------------------------------------------------------------------------------------------------------------------------------------------------
>GDF8_Pyr
--------ATGCGGCAGCTACTTGA----------------------------------------------------------------------------------------------------------------------------------------------ACGACAAATACC--------------------------------------------------------------CGTTACCAATCTTACTGACA-------------------------------------------------------------------------------------TAAGATTG-----------------------------GAGATGACGAAGCA---------------------------------------------------GCAGTTACTTCGAAAACTAG---GTTT-------------AACCGCACC---------TCCAAATA----------------------------------------------------------------------------------------TTGTTCGAAGACTTGACTCGT------------------------------------------------------------------------------------------------TCCCTCTTCCCAT-----TGTTGAAGGAAGCGTTTTTAAAAAGCGTAAAGA----------------------------------------------------------------------------------------------------------------------------------------------------------------------------------------------------------------------------------------------------------------------GAGAAACATTCTGA-----------AGAAACAAATTGAAAGAGTTGTTGTTATTGCATCGG-------------ATTTAAGTTGCTATCTGGATTCAAATAGCATTA--------------AACTTAAACTCAAATTTGATATGCCTGAA----CAAATAAAACATG---------GAAATATGCTGAATGCAAGAATTTGGGTATA-----------------------TGATGAATGGTCATGGCAAAGCAATAAAAGTGGACTCCTCACTT------------------CAAAAAC--------------ATGTGGTGAAAAGGTGCGAGGA--------------------------------------------------AACCCCATATATCTTCAAACCAGCAA----------------TCCAAAGGGTAGT--------------------------TGGGTGAAAGAAGATATAACA---TGGGCTTTAAAAGGC---------------------------------------------AGAGCGAGT------------------------------TGCTACAGGTTCA-------------AGTTAGCAT-----------------------------GGTCTACAAGT----------------------------------------------------------------------------------------GGCCACA------CAGGAATACAATGTCCTTC------------------------------------------------------------------------ATTTAACGAAATTGCAAAGAA------ACCATTTATGATTGCAGATT---------------------TGGCAATGAACAATGCC-----------------------------------------------------------------------------------------------------------ATTGACATCAGCCGAGATAAAAGGAA----------------------------------------------------------------------CGTTAACTGCATAGAAGGAATTAC------------------------------------------------------------------------CGA----CTGTTGCAGGGAGAAATTATATCTTTCCTTTGAGGCAATTGGGTGGGGCGATTGGATACACCGGCCAAAGGGCTACGATGCATATTATTGTAAAGGGACCTGT---GCAAACGCAGCTGCCATTTCTTTGAGTGCCAAGCCTTACCACAATGTAATCA---AAAAGTTGTAT------TTGCAAAACGGAAATACAGTGAATATAACGCCGTGCTGCACCCCAACACGCCTGTCACCAGTTCAACTCATTTATACAGATCAAAATGGAAATATTATACAA---AAAATAATTGAGGATTTAGTCGTAGAATCTTGCGGATGCATGTAA-----------------------------------------------------------------------------------------------------------------------------------------------------------------------------------------------------------------------------------------------------------------------------------------------------------------------------------------------------------------------------------------------------------------------------------------------------------------------------------------------------------------------------------------------------------------------
>BMP10_zebra
--------AT---GGCTGGTAGCAG------------------------------AAATCACTTTTGGATTATATTTTCATCTGCCACG------------------------------------------------------------TCTGCTTTATTGGCCTTTTTCCTGCTTTTC---------------------------TGGGGGCCTTTCTGTGTGCAAAGTAGCCCCATCAGCTCCCCGGAGAGGCACCGCACTGCTCCAGGGTTGGATGATGGACATGGAGGCGTTTTGGATCCTTCACTCTTGGAGCAGGACAGTGAGGCGAACATGCAGAGCTTGATG---------------------------------GAGACCCTGAAGGG---------------------------------------------------ACAGTTTCTGCAGACTTTCA---ATCT-------------GACCCG------------TCCCAGCT--------------------------------------------------------------------------CTCCTGCGCATCAAGGGGCCACTCGTGTAGAGC--------------------------------------------------------------------------------------------------CACCTGAGTATAT-----GCT------GGAACTCTACAACCGATTCGCCAA---------------------------------------------------------------------------------------------------------------------------------------------------------------------------------------------------------------TGACCGAACAGCAATGCCT--TCGGCA------------------------------AACATCATACGC-----------AGCTTTAAAAATGAAGACTCCTCCTCATACAGTA------------------------------TGGGACCTAGTGGAGTGA----------GACGACACCCACTTCT-CTTCAACGTATCA-------ATCCCACACCATG---------AGAGAGTCACCACAGCTGAACTCCGACTGTA-----------------------------------CACTCTGGTCCAGACTGACCGCAACAAATATGCTGGTGTTGACCGAAAAGTGACCATATATG---------AGGTCAAACTGCTTGAAACGAA--------CAGCAGCCAGCAAGTAAGAGGAGACGATGTTGATGGAG----GAGATCAAGCGAGTAAAACGGAGCTGGTGGAGTTAGCATCTCGACAGGTTTATGGTACAGATAATGCA-------------TGGGAATCCTTTGACATGACC---GCAGCCGTCCACCTT---------------------------------------------TGGCGGAAATCAGACTATGGGACCACGCACAAGCTGGAGGTCCACATAGCAA-------------GTTTGGACTC--------------------------------TCAGAGT-----GTGGCCGAAGGTGAAAATATAAGCAATGCCA-------------------------------------------TAGGGGGAGACATGGA------CATTGACACCAGCCCTGAG----------------------------------------------------------------------------------GACAAACACAA------ACCCTTAATGA------------------------------TTGTGTACTCTGATGACCAGAGCAGAGACCATCGTGGAGCAAAACGAGAGCTGAACGAGCTGATCCAGCACGAGACCAACAGGCCAGGCCTTCAAGACAACCTTGAGCTGGAGATGACGGGCCTCTGGGGTGACCTGGGACAAAAAGATG-----GCATTGAAGAAGATGAGCAGAGCGAGGAGGCTCTCCTACAGATGCGCTCCAACCTCATCTATGACACAGCATCTAGAATCAGACGCAAT-------------------------------------------------------------GCCAAAGGCAACCA----ATGTAAAAAGAGCTCCCTCTATGTGGACTTCAAAGACATTGGCTGGGACAGCTGGATCTTGGCGCCGACTGGTTATGAAGCCTTCGAGTGTACAGGGGTGTGC---ACATACCCTTTAACCAAAGACGTTACACCTACAA---AACATGCAGTTATAC---AAACGTTGGTTAGT---CTGAAAAGTCCACAAGTTG---TGTCCAGGGCTTGTTGCGTGCCCACTGAACTAGATCCCATCTCCCTGCTCTACCTAGATGACGCAGGTGTGGTCACGTATCAGTATAAATTTGAAGGAATGGTAGTGGCCAAGTGTGGATGCAGATAG-----------------------------------------------------------------------------------------------------------------------------------------------------------------------------------------------------------------------------------------------------------------------------------------------------------------------------------------------------------------------------------------------------------------------------------------------------------------------------------------------------------------------------------------------------------------------
>BMP10_chicken
--------AT---GGATTCCATAGT------------------------------CCTCCAGCTGTGGGCTGGCCTCTGCCTCTTGGTT-----------------------------------------------------------------------CACCTTGCCACTTGCAGTC----------------------------CCATCCTGAGCTTGGAGCACTCTTCCTTAGAGGAAGGCGAGCCTCTTTTCGATG-----------------------------------------AATTCCTGTCCGAGCAGGATGGTGTTGATTTCAACACATTGCTTCAGAATAT-----------------------------GAAGAA-----------------------------------------------------------CGAGTTCCTGAAGACGTTGA---ACCT-------------CTCCGACAT---------TCCTCTGC-----------------------------------------------------------------------------------ACGAGTCGGCCAAAGTGGACC-----------------------------------------------------------------------------------------------------CACCAGAGTACAT-----GTT------AGAGCTGTACAACAAGTTTGCCAC------------------------------------------------------------------------------------------------------------------------------------------------------------------------------------------------------------TGACAGGACATCTATGCCATCT-----------------------------------GCAAATATCATTAGG-----------AGCT--------------TCAAAAATGAAGACCTTGCTTCCCA------CCCTGTTGGCGTCATAGGAGTTCGGAAATACCC---------------------CCTTCTGTTCAATGTCTCC-------ATCCCTCATCATG---------AAGAAATCACCATGGCGGAGCTGAGACTCTA-----------------------------------CACCTTGGTGGAGAGGGACCAAATGCTTTATGAAGGGCTCGACCGAAAGGTCACCATTTTTG---------AAGTGCTGGAAAATGACCATAT---------GGGGGTAGGAGAAGAAAGAAAGATCGTGGCGCTG-------GCATCCAGACAGATCTATGGCACAAG----------------CAGTGAG--------------------------------TGGGAGAGCTTCGAGGTGACC---GAAGCCATCAGGCGT---------------------------------------------TGGCGAAGG----------------------GCAGGGCTGACCACGCACCGG-------------CTGGAGGTTC----------------------------ACATTGAGAGC--------------------AGAGAAGGGGAGGAGC-------------------------------------------AGAATGGAGAGGGGAA------ACTCGATATCGACATCAAC----------------------------------------------------------------------------------TCTGAGGCTAAGCACGTGCCCCTGTTGA------------------------------TTGTGTTCTCTGATGAC---------------------------------------------------------------------------CAAAGCAATGATCAGAA---------------AGAGGAGAAGCAAGAGCTGAACGAAA-------------TGATAGACCATGAGCAGCTCCTGGACTTGGAGAACCTGGAAGTTGGCAATTTCCATGGACACCCTGGTGAGGAGGCTCTGC------------TCCAGATGCGTTCTAACATCATTTATGACTCTACTGCTCGAATCCGAAGGAACGCAAAAGGCAACTACTGCAAAAAGACTCCACTCTACATAGATTTCAAGGAGATTGGCTGGGATTCCTGGATCATCGCTCCAGCAGGATATGAAGCTTATGAGTGCCATGGAGTATGC---GCCTACCCCTTAACAGAGCACGTCACCCCAACAA---AACATGCCATTGTCC---AGACTTTGGTTCAC---TTGAAGAATCCCCAGAAAG---CCTCCAAGGCCTGCTGCGTGCCCACCAAACTCGATCCTATCTCAATTCTCTACATGGATGCAGGGGTG---GTCACCTACAAGTTCAAATATGAAGGCATGGTGGTATCAGAGTGTGGCTGCAGATAG-----------------------------------------------------------------------------------------------------------------------------------------------------------------------------------------------------------------------------------------------------------------------------------------------------------------------------------------------------------------------------------------------------------------------------------------------------------------------------------------------------------------------------------------------------------------------
>BMP10_human
--------AT---GGGCTCTCTGGT------------------------------CCTGACACTGTGCGCTCTTTTCTGCCTGGCAGCT-----------------------------------------------------------------------TACTTGGTTTCTGGCAGCC----------------------------CCATCATGAACCTAGAGCAGTCTCCTCTGGAAGAAGATATGTCCCTCTTTGGTG-----------------------------------------ATGTTTTCTCAGAGCAAGACGGTGTCGACTTTAACACACTGCTCCAGAGCAT-----------------------------GAAGGA-----------------------------------------------------------TGAGTTTCTTAAGACACTAA---ACCT-------------CTCTGACAT---------CCCCACGC-----------------------------------------------------------------------------------AGGATTCAGCCAAGGTGGACC-----------------------------------------------------------------------------------------------------CACCAGAGTACAT-----GTT------GGAACTCTACAACAAATTTGCAAC------------------------------------------------------------------------------------------------------------------------------------------------------------------------------------------------------------AGATCGGACCTCCATGCCCTCT-----------------------------------GCCAACATCATTAGG-----------AGTT--------------TCAAGAATGAAGATCTGTTTTCCCA------GCCGGTCAGTTTTAATGGGCTCCGAAAATACCC---------------------CCTCCTCTTCAATGTGTCC-------ATTCCTCACCATG---------AAGAGGTCATCATGGCTGAACTTAGGCTATA-----------------------------------CACACTGGTGCAAAGGGATCGTATGATATACGATGGAGTAGACCGGAAAATTACCATTTTTG---------AAGTGCTGGAGAGCAAAGGGGA------------TAATGAGGGAGAAAGAAACATGCTGGTCTTG-------GTGTCTGGGGAGATATATGGAACCAA----------------CAGTGAG--------------------------------TGGGAGACTTTTGATGTCACA---GATGCCATCAGACGT---------------------------------------------TGGCAAAAG----------------------TCAGGCTCATCCACCCACCAG-------------CTGGAGGTCC----------------------------ACATTGAGAGC-----------------------AAACACGATGAAG-------------------------------------------CTGAGGATGCCAGCAGTGGACGGCTAGAAATAGATACCAGT----------------------------------------------------------------------------GCCCAGAATAAGCATAA------CCCTTTGCTCA------------------------------TCGTGTTTTCTGATGAC---------------------------------------------------------------------------------CAAAGCAGTGACAA------------GGAGAGGAAGGAGGAACTGAATGAAA-------------TGATTTCCCATGAGCAACTTCCAGAGCTGGACAACTTGGGCCTGGATAGCTTTTCCAGTGGACCTGGGGAAGAGGCTTTGT------------TGCAGATGAGATCAAACATCATCTATGACTCCACTGCCCGAATCAGAAGGAACGCCAAAGGAAACTACTGTAAGAGGACCCCGCTCTACATCGACTTCAAGGAGATTGGGTGGGACTCCTGGATCATCGCTCCGCCTGGATACGAAGCCTATGAATGCCGTGGTGTTTGT---AACTACCCCCTGGCAGAGCATCTCACACCCACAA---AGCATGCAATTATCC---AGGCCTTGGTCCAC---CTCAAGAATTCCCAGAAAG---CTTCCAAAGCCTGCTGTGTGCCCACAAAGCTAGAGCCCATCTCCATCCTCTATTTAGACAAAGGCGTC---GTCACCTACAAGTTTAAATACGAAGGCATGGCCGTCTCCGAATGTGGCTGTAGATAG-----------------------------------------------------------------------------------------------------------------------------------------------------------------------------------------------------------------------------------------------------------------------------------------------------------------------------------------------------------------------------------------------------------------------------------------------------------------------------------------------------------------------------------------------------------------------
>BMP10_mouse
--------AT---GGGGTCTCTGGT------------------------------TCTGCCGCTGAGCGCCGTCTTCTGCCTGGTGGCT-----------------------------------------------------------------------CACTCGGCTTCTGGCAGCC----------------------------CCATTATGGGCCTTGAGCAGTCGCCCCTGGAAGAAGACATGCCCTTCTTTGATG-----------------------------------------ATATCTTCACGGAGCAAGATGGTATTGACTTCAACACACTGCTGCAGAGCAT-----------------------------GAAGAA-----------------------------------------------------------CGAGTTTCTCAAGACGCTGA---ACTT-------------GTCGGACAT---------TCCTGTGC-----------------------------------------------------------------------------------AGGACACGGGCAGAGTGGATC-----------------------------------------------------------------------------------------------------CACCAGAGTACAT-----GCT------GGAGCTCTACAACAAATTCGCCAC------------------------------------------------------------------------------------------------------------------------------------------------------------------------------------------------------------AGACCGGACCTCCATGCCGTCT-----------------------------------GCTAACATCATCCGG-----------AGCT--------------TCAAGAACGAAGATCTGTTTTCTCA------ACCAGTCACTTTTAATGGGCTCCGGAAATATCC---------------------TCTCCTCTTCAATGTGTCT-------ATCCCTCACCATG---------AAGAGGTCGTCATGGCTGAACTGCGGTTGTA-----------------------------------CACGCTGGTGCAGAGAGATCGCATGATGTATGATGGCGTGGACCGTAAAATTACCATTTTTG---------AGGTACTAGAGAGTGCAGACGG------------TAGCGAGGAGGAGAGGAGCATGCTGGTCTTA-------GTATCAACAGAGATCTACGGAACCAA----------------CAGTGAG--------------------------------TGGGAGACATTTGACGTCACA---GATGCCACCAGACGT---------------------------------------------TGGCAAAAG----------------------TCAGGCCCATCAACCCATCAG-------------CTGGAGATCC----------------------------ACATAGAAAGC-----------------------AGACAAAACCAAG-------------------------------------------CTGAGGACACCGGAAGGGGACAACTGGAAATAGATATGAGT----------------------------------------------------------------------------GCCCAAAATAAGCATGA------CCCTTTGCTGG------------------------------TTGTGTTTTCTGATGAC--------------------------------------------------------CAAAGCAATGACAAGGAGCAGAAAGAAGAACTGAACGA-------------ATTGATCACCCATGAGCAGGATCTGG----------------------------------------------ACCTGGACTCAGATGCTTTCTTCAGTGGGCCCGATGAAGAGGCTCTGC--------TGCAGATGAGGTCGAACATGATTGATGATTCGTCCGCTCGGATCAGGAGGAACGCCAAGGGGAACTA----CTGTAAGAAGACCCCACTATACATCGACTTCAAGGAGATTGGGTGGGACTCCTGGATCATCGCTCCTCCTGGGTATGAAGCCTATGAGTGCCGGGGTGTGTGT---AACTACCCTCTGGCGGAGCACCTCACACCTACAA---AACACGCAATTATTC---AGGCCTTGGTCCAC---CTCAAGAATTCCCAGAAAG---CTTCCAAAGCCTGCTGTGTGCCCACGAAGCTGGATCCCATCTCCATCCTCTATTTAGATAAAGGTGTC---GTCACCTACAAGTTTAAATATGAAGGGATGGCTGTGTCTGAGTGTGGCTGTAGATAG-----------------------------------------------------------------------------------------------------------------------------------------------------------------------------------------------------------------------------------------------------------------------------------------------------------------------------------------------------------------------------------------------------------------------------------------------------------------------------------------------------------------------------------------------------------------------
>GDF2_chicken
--------AT---GCATTATTTTGG------------------------------AGTATTAGCTGCACTGTCTGTTTTCAATATCATT---------------------------------------------------------GCCTGCCTGACAAGAGGCAAGCCTTTGGAAAAC---------------------------TGGAAAAAGCTACCAGTTATGGAAGAGTCTGATGCATTCTTTCATGATCCTGGGG---------------------------------AAGTGGAACATGACACCCACTTT---GACTTTAAATCTTTCTTG--------GAGAATAT-----------------------------GAAGAC-----------------------------------------------------------AGATTTACTAAGAAGTCTGA---ATTT-------------ATCAAGGGT---------CCCCTCAC-----------------------------------------------------------------------------------AAGTGAAGACCA---AAGAAGAGC--------------------------------------------------------------------------------------------------CACCACAGTTCAT-----GAT------TGATTTATACAACAGATATACAGC--------------------------------------------------------------------------------------------------------------------------------------------------------------------------------------------------------------------GGACAAGTCCTCCA--TCCCTG-------------------------CATCCAACATCGTGAGG-----------AGCT--------------TCAGCACT-----------------------GAAGATGTTGTTTCTTTAATTTCACCAGAAGAACACTCATTTCAGAAACACATCTTGCT-CTTCAACATCTCT-------ATTCCACGATATG---------AGGAAGTCACCAGAGCTGAACTGAGAATCTTTATCT--------CCTGTCACAAGGAAGTTGGGTCTCCCTCCAGACTGGAAGGCAACA---------------------------TGGTCATTTATG---------ATGTTCTAGATGGAGACCATTG------------GGAAAACAAAGAAAGTACCAAATCTTTACTT-------GTCTCTCACAGTATTCAGGACTGTGG----------------C--------------------------------------TGGGAGATGTTTGAGGTGTCC---AGCGCTGTGAAAAGA---------------------------------------------TGGGTCAAG---------------GC-AGACAAGATGAAGACTAAAAACAAG-------------CTAGAGGTTG----------------------------TTATAGAGAGT-----------------------------AAGGATC-------------------------------------------TGAGTGGTTTTCCTTG------TGGGAAGCTGGATATTACT----------------GTTACTCATGA------------------------------------------------------CACTAAAAATCT------GCCCCTATTAA------------------------------TAGTGTTCTCCAATGAT-------CGCAGCAATGGGACAAAAGAGACCAAAGTGGAGCTCCGGGAGATGATTGTTCATGAACAAGAAAGTGTGCTAAACAAATTAGGAAAGAACGACTCTTCATCTGAAGAAGAACAGAGAGAAGAAAAA----------------------------------GCCATTGCTAGGCCCCGTCAGCATTCCTCCAGAAGCAAGAGAAGCATAGGAGCAAACCAC--------------------------------------------------------------------------------TGTCGGAGAACGTCACTCCATGTGAACTTTAAAGAAATAGGTTGGGATTCTTGGATCATTGCACCCAAAGATTATGAGGCTTTTGAGTGTAAAGGAGGTTGC---TTCTTCCCCCTCACAGATAATGTTACGCCAACCA---AACATGCTATTGTCC---AGACTCTGGTGCAT---CTCCAAAACCCAAAGAAAG---CTTCCAAGGCCTGTTGTGTTCCAACTAAATTGGATGCAATCTCTATTCTTTATAAGGATGATGCTGGTGTGCCCACTTTGATATATAACTATGAAGGGATGAAAGTGGCAGAATGTGGCTGCAGGTAG-----------------------------------------------------------------------------------------------------------------------------------------------------------------------------------------------------------------------------------------------------------------------------------------------------------------------------------------------------------------------------------------------------------------------------------------------------------------------------------------------------------------------------------------------------------------------
>GDF2_human
--------AT---GTGTCCTGGGGC------------------------------------ACTGTGGGTGGCCCTGCCCCTGCTGTCC------------------------------------------------------------------------------CTGCTGGCTGGCTCCCTACAGGGGAAGCC----------ACTGCAGAGCTGGGGACGAGGGTCTGCTGGGGGAAACGCCCACAGCCCACTGGGG--------------------------GTGCCTGGAGGTGGGCTGCCTGAGCACACCTTCAACCTGAAGATGTTTCTG--------GAGAACGT-----------------------------GAAGGT-----------------------------------------------------------GGATTTCCTGCGCAGCCTTA---ACCT-------------GAGTGGGGT---------CCCTTCGC-----------------------------------------------------------------------------------AGGACAAAACCAGGGTGGAGC-----------------------------------------------------------------------------------------------------CGCCGCAGTACAT-----GAT------TGACCTGTACAACAGGTACACGTC------------------------------------------------------------------------------------------------------------------------------------------------------------------------------------------------------------------CGATAAGTCGACTACG--CCAGCG---------------------------TCCAACATTGTGCGG-----------AGCT-----------------TCAGCATGGAAGATGCCATCTCCATAACTGCCACAGAGGACTTCCCCTTCCAGAAGCACAT---------------------CTTGCTCTTCAACATCTCC-------ATTCCTAGGCATG---------AGCAGATCACCAGAGCTGAGCTCCGACTCTATGTCT--------CCTGTCAAAATCACGTGGACCCCTCTCATGACCTGAAAGGAAGCG---------------------------TGGTCATTTATG---------ATGTTCTGGATGGAACAGATGC------------------CTGGGATAGTGCTACAGAGACCAAG-------ACCTTCCTGGTGTCCCAGGACATTCA----------------GGATGAGGGC-----------------------------TGGGAGACCTTGGAAGTGTCC---AGCGCCGTGAAGCGC---------------------------------------------TGGGTCCGG-----------------------TCCGACTCCACCAAGAGCAA-------------AAATAAGCTG----------------------------GAAGTGACTGT-------------------------GGAGAGCCACA-------------------------------------------GGAAGGGCTGCGACAC------GCTGGACATCAGTGTCCCC----------------------------------------------------------------------------CCAGGTTCCAGAAACCT------GCCCTTCTTTG------------------------------TTGTCTTCTCCAATGAC------------------------------------------------------------------------------CACAGCAGTGGGACCAA------------GGAGACCAGGCTGGAGCTGAGGGAGA---TGATCAGCCATGAACAAGAGAGCGTGCTCAAGAAGCTGTCCAAGGACGGCTCCACAGAGGCAGGTGAGAGCAGTCACGAGGAGGACACGGA----------------TGGCCACGTGGCTGCGGGGTCGACTTTAGCCAGGCGGAAAAGGAGCGCCGGGGCTGGCAGCCACTGTCAAAAGACCTCCCTGCGGGTAAACTTCGAGGACATCGGCTGGGACAGCTGGATCATTGCACCCAAGGAGTATGAAGCCTACGAGTGTAAGGGCGGCTGC---TTCTTCCCCTTGGCTGACGATGTGACGCCGACGA---AACACGCTATCGTGC---AGACCCTGGTGCAT---CTCAAGTTCCCCACAAAGG---TGGGCAAGGCCTGCTGTGTGCCCACCAAACTGAGCCCCATCTCCGTCCTCTACAAGGATGACATGGGGGTGCCCACCCTCAAGTACCATTACGAGGGCATGAGCGTGGCAGAGTGTGGGTGCAGGTAG-----------------------------------------------------------------------------------------------------------------------------------------------------------------------------------------------------------------------------------------------------------------------------------------------------------------------------------------------------------------------------------------------------------------------------------------------------------------------------------------------------------------------------------------------------------------------
>GDF2_mouse
--------AT---GTCCCCTGGGGC------------------------------CTTCCGGGTGGCCCTGCTCCCGCTGTTCCTGCTG---------------------------------------------------------GTCTGTGTCACACAGCAGAAGCCGCTGCAGAAC---------------------------TGGGAACAAGCATCCCCTGGGGAAAATGCCCACAGCTCCCTGGGATTGTCTGGAG---------------------------------------CTGGAGAGGAGGGTGTCTTTGACCTGCAGATGTTCCTG--------GAGAACAT-----------------------------GAAGGT-----------------------------------------------------------GGATTTCCTACGCAGCCTTA---ACCT-------------CAGCGGCAT---------TCCCTCCC-----------------------------------------------------------------------------------AGGACAAAACCAGAGCGGAGC-----------------------------------------------------------------------------------------------------CACCCCAGTACAT-----GAT------CGACTTGTACAACAGATACACAAC------------------------------------------------------------------------------------------------------------------------------------------------------------------------------------------------------------GGACAAATCGTCTACGCCTGCC-----------------------------------TCCAACATCGTGCGG-----------AGCT-----------------TCAGCGTGGAAGATGCTATATCGACAGCTGCCACGGAGGACTTCCCCTTTCAGAAGCACAT---------------------CCTGATCTTCAACATCTCC-------ATCCCGAGGCACG---------AGCAGATCACCAGGGCTGAGCTCCGACTCTATGTCT--------CCTGCCAAAATGATGTGGACTCCACTCATGGGCTGGAAGGAAGCA---------------------------TGGTCGTTTATG---------ATGTTCTGGAGGACAGTGAGAC------------------TTGGGACCAGGCCACGGGGACCAAG-------ACCTTCTTGGTATCCCAGGACATTCG----------------GGACGAAGGA-----------------------------TGGGAGACTTTAGAAGTATCG---AGTGCCGTGAAGCGG---------------------------------------------TGGGTCAGG-------------GCAG--------------ACTCCACAACAA-------------ACAAAAAT------------------------------AAGCTCGAGGT-------------------GACAGTGCAGAGCCACA-------------------------------------------GGGAGAGCTGTGACAC------ACTGGACATCAGTGTCCCT----------------------------------------------------------------------------CCAGGTTCCAAAAACCT------GCCCTTCTTTG------------------------------TTGTCTTCTCCAATGAC------------------------------------------------------------------------------CGCAGCAATGGGACCAA------------GGAGACCAGACTGGAGCTGAAGGAGA---TGATCGGCCATGAGCAGGAGACCATGCTTGTGAAGACAGCCAAAAATGCTTACCAGGTGGCAGGTGAGAGCCAAGAGGAGGAGGGTCTAGA----------------TGGATACACAGCTGTGGGACCACTTTTAGCTAGAAGGAAGAGGAGCACCGGAGCCAGCAGCCACTGCCAGAAGACTTCTCTCAGGGTGAACTTTGAGGACATCGGCTGGGACAGCTGGATCATTGCACCCAAGGAATATGACGCCTATGAGTGTAAAGGGGGTTGC---TTCTTCCCATTGGCTGATGACGTGACACCCACCA---AACATGCCATCGTGC---AGACCCTGGTGCAT---CTCAAGTTCCCCACAAAGG---TGGGCAAAGCCTGCTGCGTTCCCACCAAACTGAGTCCCATCTCCATCCTCTACAAGGATGACATGGGGGTGCCAACCCTCAAGTACCACTATGAGGGGATGAGTGTGGCTGAGTGTGGGTGTAGGTAG-----------------------------------------------------------------------------------------------------------------------------------------------------------------------------------------------------------------------------------------------------------------------------------------------------------------------------------------------------------------------------------------------------------------------------------------------------------------------------------------------------------------------------------------------------------------------
>screw_droso
--------ATGTTGAATGTGTT---------------------------------TTTTTTAACCAGCCTCTTTT--------------------------------------------------------------------------------------------ATGCTGCAAGTG---------------------------CCACCACATATGTGACCACCAATAATCACATCGAGATGCCCATATACCAGAAGCG------------------------------------------------------------TCCTTTGAGCGAG-------------------------------------------------CAAAT------------------------------------------------------------GGAGATGATTGATATCCTGG---ATTT-------------GGGTGACCG---------TCCGAGAC-----------------------------------------------------------------------GACAGGCGGAGCCCAATCTCCACAATTCAG--------------------------------------------------------------------------------------------------------CATCGAAATTCCT-----TCT------CGAAGTTTACAACGAGATTAGCGA--------------------------------------------------------------------------------------------------------------------------------------------------------------------------------------GGACCAAGAGCCCAAAGAGGTCCTGCATCAGCGCCACAAACGCT--CGCTGGACGATGACATCCTGATTTCCAACGAGGATCGACAGGAGATTGCCAGTTGCAACAGCA--------------TCCTTACCTTTTCG-----------------AGCCGCTTGAAACCCGAGCAACTGGACAACGAG----------CTTGATATGCACATTACCTTCAACACCAACGAT----GTGCCAGTGGATT---------TGAGTTTGGTTCAGGCCATGCTCAGGATATA------------------------CAAGCAACCAAGTCTGGTGGACAGAAGGGCGAACTTTACCGTG------------------TCCGTGTACCGA---------AAACTGGACAATCG--------------------------CCAGGACTTTTCCTATCGCATCCTG-------GGCTCTGTGAATACTACGAGCAGCCA----------------ACGTGGC--------------------------------TGGCTGGAATTCAATTTGACA---GATACGCTGCGGTAT---------------------------------------------TGGTTACAC---------------AA---------------------------------------TAAGGGACTG----------------CAACGTCGAAATGAGCTAAGGAT----------------------------------AT-------------------------------------------CAATTGGCGATTCCCA------GCTGAGCACCTTTGCAGCT----------------GGATTGGTGAC---------------------------------------ACCACAGGCCAGCCGCACCAGTTTAGA------GCCCTTTATTG------------------------------TCGGCTATTTCAACGGC------------------------------------------------------------------------CCCGAGCTGCTGGTCAAAATACAGAAACTTCGTTTCAAGAGAGATCTCGAGAAGCGAAGGG----------------------------------CCGGTGGTGGTTCGCCACCACCTCCTCCGCCGCCGCCCGTGGATCTGTACAGACCACCGC-----------------------------------------------------------------------AGTC----CTGCGAGCGCCTTAACTTCACTGTGGATTTCAAGGAGCTGCACATGCACAACTGGGTGATAGCGCCCAAAAAGTTCGAGGCCTATTTCTGCGGCGGCGGTTGC---AACTTCCCGCTGGGCACCAAAATGAATGCCACCA---ACCACGCCATCGTCC---AAACCCTGATGCAC---CTGAAGCAGCCGCATC------TGCCCAAGCCCTGCTGTGTGCCCACAGTTTTGGGTGCCATCACTATTCTGCGGTATCTCAATGAGGACATCATCGACCTG---ACCAAATACCAAAAGGCAGTGGCCAAGGAGTGCGGATGTCATTAG-----------------------------------------------------------------------------------------------------------------------------------------------------------------------------------------------------------------------------------------------------------------------------------------------------------------------------------------------------------------------------------------------------------------------------------------------------------------------------------------------------------------------------------------------------------------------
>BMP8b_tribolium
--------ATGCGGTTGATAACTGT------------------------------GGTCTTGTTCCTTGTTTTAGCCCAAATCGAAGCC----------------------------------------------------------------------AAAACGTATTATTTTAATTT---------------------------GAATAAAACTACAAATGAGTTCATGGTTCGGAATCGTGTCAATTTTAATCAAACG----------------------------------------------AATTATCCCGCAATTCAAATAAGTGAACTCAGGAATAATAGGAACGT-----------------------------CACACGT----------------------------------------------------------AAAACTGCCACAAATAC------GAAT-------------GGCACTAAA---------CCCTACATT------------------------------------------------------------------------------------------------------------------------------------------------------------------------------------------------------------CACCCACTTTTAG-----ACTCCGAATGGAACTACA--------------------------------------------------------------------------------------------------------------------------------------------------------------------------------------------------------------------------------ATTGGACCAACATCACC--CGAA-------AT------------------AAACTACCATCATACAT-----------------------------TTACAAATATTACGAAGCATATTCGCAAAATGTGGCAGCTCCTGTTCACATTCTCTTCAACGCA-----------------AATCCGCTAAATTCAACCATAATCAAATTTAATTCGAGTAAAT---------TGGACGTTGCGGAGGTTGAGTTACATTTCTA--------------CCACAAAGTTGAGGCCAATTTGACACAAAAATCGCTAATTTTGCGCCTTTATC---------AAGTCGAAAATGATATCAATG---------AAACGGCTTTGATAAATCCAGA--------------TTCACACAAACTGCTCAATGTGATTTACA--------------------TTTATCAAGCTGA----------------AAGTGGC--------------------------------TGGCAGGTGTTTAAATTAACC---AAATCGTTGCATAAT---------------------------------------------TGGATAAAA---------------AA-------------AACAACGGATTTG-------------TCGATATTTA------------------------TCACAATTTCGAAAC----------------------------------------------------------------------------------------CAAACGA------CGAACAATTTAATCTTTTT-----------------------------------------------------------------------------AACGACAGTAATAGAA------ACGCGTTTAGGACT---------------------------TTTCTTATATTAAAATC-------------------------------------------------------------------------------------------------------------AGAATCGCCGAGAAGTGATGGAAC----------------------------------------------------------------------------AAATGATGAAATTACCGA------------------------------------------------------------------AAGTAACGC----TTGCAGAAGACATGATTTATACGTCGACTTCCAAAAACTCAACTGGATGAAATTTATTATATCACCAGCTGGTTATAACGCCTACAATTGCCACGGCACGTGT-----------------------TATCAAACCCACCACTTACCAAACCATCACAA---AACCACAAATTTCT---TTCCTGAACTGGGGCGTAA-------AAGTCCCTGTTGTGGCCCCACAAAATACGCTCCTCTCCCTATAATGTTTTACGATAGATTTGGCAATGTTATGATC---AAGTTTTACGACGAAATGGTAATTTCGGCATGTGGTTGCAGATAA-----------------------------------------------------------------------------------------------------------------------------------------------------------------------------------------------------------------------------------------------------------------------------------------------------------------------------------------------------------------------------------------------------------------------------------------------------------------------------------------------------------------------------------------------------------------------
>GDF8_H-sp1
--------ATGATGTCGTCCATTGG------------------------------GTTGGCGGTTATAGCCCTGGCCGTGTGTGCATCC---------------------------------------------------------------GGCACCAGAGTCAAGCCGTCGGGTCCC------------------CGTTTGAAACCCGTGTGGGACAGTTTGGTGTCGGCGACGGCGGGCGTCGGGTGCGGAGGGAGCG-----------------------------------------------------------GCCCTTCAGTCAAGGGACGGTTGGCCATGGTCAG-----------------------------GAG--------------------------------------------------------------GAACCTCCTTGAAGGGCTGG---GCCT-------------GTCAAAGGC---------ACCCGATT--------------------------------------------------------------------------------------------ACAAGGACAGGAT----------------------------------------------------------------------------------------------------CCCCTGGCCCCAC-----TCC----CCTCACCTACACCTCCCTCCCGACAG-------------------------------------------------------------------------------------------------------------------------------------------------------------------------------------------------------------------------------------------------------------------GGGCCTTCCCCTCCAGC-----------AGCCGTCCTACCAGAAAATTGTCCTCATACCTAAAGAGAGTTTGTGTGACTCAGCTGGGTCCGGCCTCCATCTACAGCTTGA---------------------------ATATAATCTCCCTGAC----GAGCTTCACTCAA---------AGAGTTT------GACGGGTTTCTCCGTCTG--------------------------------GTTGAACTCAGGTTGGAAGGGTGAAAACTCAACTGAATTTTTGCAATATCAAATCACCATT-------------GACTCGTGCGGGGTGAGAAATA-----------------------ATTCAACTGCACCCCTGACT-------GGAACCAAAATTTCTCTCAAAGAA---------------------------------------------------------TGGTTGGAAATTGATATGCTT---GAAGAATTCAGTAGT---------------------------------------------TGGTTATAC---------------GAAGGGAACAAGTGCTGTCAGGTATCAA-------------TTCTGGTCGA----------------------------GGGTTTGGAGT-----------------------------------------------------------------------------------------------------CATGTAGCCTTCAGATGAG---------------------------------------------------------------------------------ACCTGAAACGCA------ACCTTTTTTGA------------------------------CTATTGAATATGCTGAC-----------------------------------------------------------------------------------------------------------AATACTAAGGCGAGAAGGAAAAGGGG----------------------------------------------------------------------AAGGGATTGCGTCCAGGGAATGAA------------------------------------------------------------------------CGA----CTGCTGCCGTGAGAACCTCCACGTTTCATTCAGGGATTTGGAGTGGGATAAATGGATTCATCACCCGTCGGGATTTGATGCCTATTATTGTCGGGGATCCTGC---GTCGGACCCTCCACCATCACCGTCAGTGCCAATAATCATCATTCGGTCCTTC---AGAAACTCAGGCTT---TTGGGAAAAGCTGAAT---------CTGGGAGCTGCTGCGGGCCTACTAAGTTTTCACCTTTGAACATAATGGTTGTTTACCCAAATCGGTCAGCTGCTTGC---TCAACCATACAAAAGATGATAGTTGAAGAGTGCGGGTGCATGTGA-----------------------------------------------------------------------------------------------------------------------------------------------------------------------------------------------------------------------------------------------------------------------------------------------------------------------------------------------------------------------------------------------------------------------------------------------------------------------------------------------------------------------------------------------------------------------
>BMP10_tribolium
--------ATGCCAAACGTTTTTAT------------------------------TCTAGTGCCCTTGGTAATA---------------------------------------------------------------------------------------------CTCCTGTGGATT---------------------------TCTTTACTATTATTACTAAAAAATAGCCTAAACACTTCGATCCAACTGGACATAA---------------------------------------ACACCAGCACGAACAC----ACTCGCTAAA----------------ATCGCCAC----------------------------------------------------------------------------------------------AAAAATACCAAACAGAATCG--------------------AAAACACTG---------TTCCGGTG------------------------------------------------------------------------------------------AACAAGAAGAAATACCACG------------------------------------------------------------------------------------------------TTCCGAAGTTTAT-----GCT------AGAATTATACGAACAAAATAAGGT---------------------------------------------------------------------------------------------------------------------------------------------------------------------------------------------------------------------GAAGAGGGACAAC--TTGACG------C------------------GTCCTGACGTCGTCCGC-----------AGCC----------TAACTCCGAAACATGCTGGGC--------------CGATTGACGACAATGAAGTTCTTGAAGAATCCG----------AAAATCACTTGCTCAT-TTTCGATTTGCCAAAC----GTGGACGAAGAGG---------AACAGTTTGTAAGTGCCGAGCTGAAAATCCT------------------------GACTTTGGTTGAGGTCAAATCAGGGGTTGAGCGACAACTCGTA-----------------GTTTCAATCTACG---------ACG------------------------------------------ATGTGACTAAAAAGTTTCAC-------CACCTGGAGCAAATCCATGTTTACCA----------------CATGAACGACACG--------------------------TGGATTTCTTTCAACGTTACGCAACCAGTCGTCAAAATT---------------------------------------------TTGCAAAAA---------------AC--------------GCAAGGGCAGAAGTA----------TCTGAAAGTG----------------------------GTAATTTCGGT------------------------------GCGCGC-------------------------------------------GTTTTTGTCCTATTAC------AAGGCGCCTAAGAGTGACTTTAAACTGTCTCTAATGCCAGTCGAAG------------------------------------------ATGATTTTGACCACGATTACCCAA------TCCTCTTACTG------------------------------TCTTACACTTCAAATAA-------------------------------------------------------------------------------TAAAAATATAACACGA------------CGGAAAAAGCGCAGCTTGGAGGATGA--------------------------------------CTATGAAGAAGAGACGAACAAACTGTGGGACGACGACACGACCAAAAAAATCCAAG-----------------------------------------------CAAAGAAGATGAAAAAAGTGAAGAATAG----TTGTCGCCGCAAGCCCCTCTATATCAATTTCTCTGAAATCAATTTCGATTTGTGGATTCTCCAACCTCCAGGTTACGAGGCGTACCAGTGCCAAGGCAAGTGT---TTCTACCCCGTGGCTGAGCACTTGAACCCCACCA---AGCACGCCATAGTGC---AGGCACTCCTCCAC---AGCGTGTCTCCATCAAAGG---TTTCGAGGTCTTGCTGCGTCCCAACCAACTTGGACTCGATTTCAATCCTCTACGTCGACAATAACGGCGTTCTCACTTACCGTTACGCTTACAAGGACATGGTGGTGTTAGAGTGTGGTTGTAGATAA-----------------------------------------------------------------------------------------------------------------------------------------------------------------------------------------------------------------------------------------------------------------------------------------------------------------------------------------------------------------------------------------------------------------------------------------------------------------------------------------------------------------------------------------------------------------------
>GDF11_Pyr
--------AT---GACTGCCTTCCT------------------------------CAGGGCCTGCTGGCTCGTGCTAGCAATTGGGGCG----------------------------------------------------------------------------GCTCACTCGTGTCC---------------------------ATCGTGTATCGCCCGTACAGAAATGAGGCAGCA------------CTCGCTCGCC--------------------------------------------------------------------------------------------------------------------------CATATAAAACA------------------------------------------------------GCAAATACTTTACAAGCTTG---GTCT-------------ACAGCAGGC---------TCCGAACA--------------------------------------------------------------------------TAACCGGAAGGCCGGTACCCAAGATACCA------------------------------------------------------------------------------------------------------CCCCTCGCCGAGT-----ACT-----------ATGACAGGATGCAGGCTGA-----------------------------------------------------------------------------------------------------------------------------------------------------------------------------------------------------------CCAGCCGCAGATCGTCGAAGACC--ACGACGAGATGGA------------------TATCAAGGACGAGCAGA-----------------------------TCATCGCCTTCGCCCAACC------------ACATCAGAAGCT---GAGGCATTGGAGAGGTAA--------------GGAGCTGTTGTA-CTTCAGGTTCTCCGAT----AAAAGTATGGGTA---------GTAAGGTGAAAGAGGCTACACTGTCACTGTACATGA------------------GGACGGGAAGTCAGGACGAGTCGCAGACAATACTAC--------------------------TCACACTCTATA---------AAGTGACGTCATCAGAGCCACC---------------------------------GCTACTCGTC--------AAATTCCACGAACAAAAGGAAACTA----------------GACCCAAAGGGAACAAGGGCAAA----------------TGGATATATCTAAACGTCAAA---GAAATAGTGTCAGAA---------------------------------------------TGGTTCAAA---------------AC--------------TTCAAATGAAAA-------------CATGCGAATT----------------------------GCAGTACAAGC------------------------------------------------------------------------------------------GTCAA------TACACGGACAGGAGTCTTCAATCATCACACAACGTCTTCTTGTTAC------------------------------------------------GTCAACGCACAGCGAAAC------TACCTCATTTG------------------------------TTCCTTTCCTAAAGGTT-------------------------------------------------------------------------------AGTATAGCAGATTCG-------------CGGAAGCAGCGCACCAAGAGAACCAT-------------------------------------------------------------------TGGTCTAAATTGCCCGGAGAACTCAGA------------------------------------------------------------------TGAGACCAG----GTGCTGCCGTTATCCTCTTACAGTCGACTTTGAAGAGTTTGGCTGG---GATTGGGTGATAGCGCCCAAGAAATATGAGGCGAACTACTGTTCGGGTGAATGC--------------------CCCTACGTGTTCCTGCA---GAAGTATCCCCACAC---ACA-TCTAGTACAC---TTGGCAAATCCGTCTGGAA---CGTCTGGACCTTGCTGCGCCCCAAGGAAAATGTCATCAATATCTATGCTTTATTTTGATCATGATTTTAACATCATATAT---GGCCTCCTACCAGGCATGGTAGTGGACAGGTGTGGCTGTTCCTAAT----------------------------------------------------------------------------------------------------------------------------------------------------------------------------------------------------------------------------------------------------------------------------------------------------------------------------------------------------------------------------------------------------------------------------------------------------------------------------------------------------------------------------------------------------------------------
>c
--------AT-------------------------------------------------------------------------------------------------------------------------------------------------------------------------------------------------------------------------------------------------------------------------------------------------------------------------------------------------------------------------------------------------------------------------------------------------------GAGGCACTGGAAGAAGGGA-----------------------------------------------------------------------------------------------------------------------------------------------------------------------------------------------------------------------------------------------------------------------------------------------------------------------------------------------------------------------------------------------------------------------------------------------------------------------------------------------------------------------------------------------------------------------------------GTTGAAATAATCTAT-------------------------------------------------------------------------------------------------------------------------TTTAAGTTTTCGGAC----AAAGTCCAAGACA---------ACAAAGTCCTCAAGGCCAAGCTCTGGCTTTG-------------GCTAAGGGATACCAGCAGCCCTGGGCCCGGCCCAAGGGAACCAATCAACA----------------------TTCAAGTCTTCA---------AAGTCACACGACCTTCACCTGA---------------------AGACACCACTTCATTGTCATTA-------GTTACCTCAATAC-----------------------------AGGAGAGCGTTGGGCGAGGCAACAGG-------------TGGATATCAGTTGACGTCAAG---GCGATGGTCTCCCAT---------------------------------------------TGGTTCAAG---------------AT--------------GCCGAGGGACAA-------------CGCCGGATTG----------------------------GTCGTCAAAAC-----------------------------------------------------------------------------------------------------CCAGGGGCCGGCCAACGTC----------------------------------------------------------------------------CACACCTCATACGATGA------TCCTTCATTGG------------------------------TTCCATTTGTTGAAGTG-------------------------------------------------------------------------------AACACAACGGAAGGC-------------AGTAAAAAGTCACGATCAAAAAGAAT----------------------------------------------------------------GTTGGGAATTGACTGCGAGGAAAATTCAAC------------------------------------------------------------------CGAGACGAA----ATGCTGCCGCTACCCCCTGAGGGTCGACTTTGAGGAGTTCGGCTGG---GACTGGGTGATCGCTCCCAAGAAGTACGACGCCCACTACTGCTCCGGGGAGTGC--------------------CCCTTTGTGTTCCTCCA---CCAGTACCCGCACAC---GCACATCGCCCAGCTGTCAAACAAGT----------------CGGCCGCTTGCTGCGCCCCAAGGAAAATGTCTTCCATATCGATGCTCTACTTTGACAACGAGCTGAGCATTGTGTTT---TCCGTTTTACACGGCATGGTCGTCGAGAGGTGCGGGTGCCTATGA-----------------------------------------------------------------------------------------------------------------------------------------------------------------------------------------------------------------------------------------------------------------------------------------------------------------------------------------------------------------------------------------------------------------------------------------------------------------------------------------------------------------------------------------------------------------------
>GDF11_BF
--GTACATATTCACTTTATGTCGGCTTAACAGGCGGGTGGCGGAGCTGGCTGTAGCTATGCGGTAAGGGCTGTAAGATGATATCGGCTG-----------------------------------------------------------------------CGCTGGCCCTCTGGCTGGC--------------------------------ATGGACCCTAGCCCTGGCGCCGGCCGCCCTCGCGCACTGTCCTGCCTGCG-----------------------------------------CCCTGCGCTCCGAG----ATCCGGCACATCTCCCTG--------GAGGCTAT-----------------------------CAAGCG-----------------------------------------------------------CGAGATCCTGTCCAAGCTGG---GCAT-------------GGAACAGGC---------GCCCAACA--------------------------------------------------------------------------TGACAGGCCGTCAGGTGCCCAACATCA--------------------------------------------------------------------------------------------------------CTCCCCTCACCAC-----GCT------------CTTCGACGTACAGACCGA--------------------------------------------------------------------------------------------------------------------------------------------------------------------------------------------------CCAGGTCTTCAGACAACCTGCCCAGGACGAGC--TAGACG-----------------------------------AGTCCTC-----------GGCC-ACCACCGAACGAGTCATCGCCTTCGCACA---------------ATCACTTCCCCGCGTGAGACACTGGAGGCGAGG------------ACAAGACGTACTCTACTTTAAATTTTCCGAG----AAAGTACAGGACA---------ACAAGGTCCTGAAGGCCAAGCTATGGCTCTT-------------TTTGAAGGACACCAGGTCTTCCGGAGTAGGGCCCGAGGAACCTATCAACATATC----------------------GGTCTACA---------AACTCTCCAGACCGGAGGAGAC--------------------------------------------------GGCCCAGCTGTCCCCAGTCACAACGATAA-------------AGGAGAGCGTGGGTCGAGGAAACCGT-------------TGGGTGTCGGTGGACGTCAAA---GTGGTAGTGTCGCAC---------------------------------------------TGGTTCAGG---------------AT--------------GCCCAGAGACAA-------------TTTCGGCCTC----------------------------GTTGTCAAAAC----------------------------------------------------------------------------------------ATCAGGA------CAGGGAGCCAAGAAAGCTC-----------------------------------------------------------------------AAGTCGTCACTTCAAACGAAGA------CCGATCTTTGG------------------------------TACCGTTTGTGGAAGTG-------------------------------------------------------------------------------AACACGACGGAAGCG-------------GGCAAGAAGTCGCGAGCTAAAAGAAC----------------------------------------------------------------GCTCGGCATGGACTGCCAGGAGAACTCAAC------------------------------------------------------------------GGAGACCAA----GTGTTGTCGGTACCCCTTGAGGGTGGACTTCGAGGAGTTCGGCTGG---GACTGGATCATCGCCCCTAAAAAATACGAAGCACACTACTGCTCGGGAGAGTGT--------------------CCCTACGTGTTCCTCCA---GCAATACCCCCACAC---TCATCTAGCTCAGATGTCGAATAAGT----------------CGACGACTTGTTGTGCTCCTAGAAAAATGTCGTCGATATCCATGCTGTATTTCGACCAGGAAGTCAACATCATTTAT---TCCATTCTGCCCGGTATGGTAGTGGATAGGTGCGGCTGTCTCTAACCGTCCTACCAAATCCTCCGTCTCTTTAAAAATAAAAATCGATCCGAATTCTCGTTTAAATCATACAGTGTTTAACCTCGAGTTAACACACGAAACATTCGACTAAAGTGTGTGCTCTTTAAAAGAAAACTTGATTTTTTTTCTGTATATTTAAGTTGAACGTAACTACAGTATACCTTAATACCTTAAAACGACACGAAATTGACGTAAACAATCAAATGAATAGTTTTCTATTAGTATAATCACTCGATGATTTTTCCTCGACTTAATTCCATATTCACGTTACACTCGTATATTATGAGTTAAAATAAAATTGTTTAAACAACAACAAAAATATTCTAAGTTTCGGCTTTTAGCAACTTTTCTCTAAAGATCGATTTCTGAGAGAAATGGAGAACAAAACATCCATACTTGTTCTACTGCAAAGGAACGCAGAACTCAAAAATAAAAATCATAATTATTTTTATGAATTAGCTTCATCAAGAAAAGAATTTTTCGAATATCCCTATCAAAATTTGAATAGTATACTTCTCTTTTCTTTAGAAAAAAAA
>GDF11_GB_(reversed)
--------AT---GATATCGGCTGC------------------------------GCTCGCCCTGTGGCTAGCACTCGCCTTGGTACTG----------------------------------------------------------------------GCACCGTCCTGCTCCCTAGC-----------------------------------------------------------------ACACTGTCCTGCCTGTG-----------------------------------------------------CACTTCGCTCCGAGATACGTTCCATCTCTCTGGAGGCCAT-----------------------------CAAGAG-----------------------------------------------------------GGAGATACTGTCCAAGCTGG---GCAT-------------GGAGACCGC---------CCCCAACA--------------------------------------------------------------------------TGACGGGACGACAGATGCCCAACATAGCCG-----------------------------------------------------------------------------------------------------CACCGCTCACCAC-----ACT---------CTTCGACGACGTCAAGTCCGA--------------------------------------------------------------------------------------------------------------------------------------------------------------------------------------------------------CTTCAGGCAGCACGCCACTGACGAAC--CCGACG-------------------AGTCCTCCGCCACCACAG----------------AGCG------------AGTCATCGCCTTCGCACAACC------------ACTTCTCCGAGTGAGACACCACTTCAGACGCCA---------------AGACGCTCTTTACTTTAAGTTCTCGGAG----AAGGTGCAGGACA---------ACAAAGTGCTGAAGGCCAGACTCTGGCTCTG-------------GCTGAAGGACGGGAAACCTTCGGGCGTCGGACCCGAGGAGCCCA----------------------------TCAACATATCCG------------TGTACAAGTTCCGACCCGA----------------------TGACACATCCCAACTCTCCCT---------CGTCAGCACCATCAAGGAGAGCGT----------------GGGTCGAGGTGATCGG-----------------------TGGGTGTCGGTAGACGTGAAG---GTGATGGTATCTCAC---------------------------------------------TGGTTCAGG---------------AT--------------GCCCAGGGACAA-------------CTTCGGCCTG----------------------------GTCGTCAAGAC----------------------------------------------------------------------------------------CTCAGGA------CCTGGAGGCAAGAAAGCTC-----------------------------------------------------------------------AAGTCGTCACAACACACGAGGA------CGCCTCGTTGG------------------------------TACCTTTTGTAGAGGTG-------------------------------------------------------------------------------AACACGACTGAGGCG-------------GGGAAGAAATCCCGCTCCAAGAGGAC----------------------------------------------------------------CCTGGGAATCGACTGCCAGGAAAACTCTAC------------------------------------------------------------------CGAGACCAA----GTGCTGCAGGTATCCACTGAGAGTGGACTTCGAGGAGTTCGGGTGG---GACTGGATTATTGCCCCCAAGAAATACGAGGCTCACTACTGCTCCGGAGAGTGT--------------------CCCTACGTCTTCCTCCA---AGAGTACACCCACAC---CCACCTCGCCCAGATGTCCAACAAGT----------------CCACGGCTTGCTGCGCCCCGAGGAAGATGTCCTCCATATCCATGCTCTATTTCGACAACGAAGTAAACATCATCTAC---TCCATACTTCCGGGCATGGTGGTCGACAGGTGCGGTTGCCTCTAA-----------------------------------------------------------------------------------------------------------------------------------------------------------------------------------------------------------------------------------------------------------------------------------------------------------------------------------------------------------------------------------------------------------------------------------------------------------------------------------------------------------------------------------------------------------------------
>GDF11_PB
--------AT---GGA------------------------------------------------------------------------------------------------------------------------------------------------------------------------------------------------------------------------------------------------------------------------------------------------------------------------------------------------------------------------------------------------------------------------------------------------GCGAGCCCCGAATATGACAGGACGCCA-------------GGT---------------GCCCAACA-------------------------------------------------------------------------------------------------------------------------------------------------------------------------------------------------------------TAGCTCCTCTCAC-----AAC---------CCTCTTCGACGTCGAGACGGA--------------------------------------------------------------------------------------------------------------------------------------------------------------------------------------------------CCAGGTCTTCAGGCAGACGAACCAGGATGAGC--CTGACG-----------------------------------AGTCCTC-----------CGCC-ACTACGGAAAGGGTCATCGCATTTGCCCA---------------ACCACATCCTCGAATCAGGCATTGGAGACGAGG-----------CCAAGATGTTCTATA-CTTCAAATTTTCTGAT----AAGGTACAGGACA---------ATAAAGTGCTTAAGGCCAAGTTATGGCTATG-------------GTTGAAGGATACGCTTTCGTCGGACATAGGGCCCGAAGAGCCCATAACGATATC----------------------AGTGCTCA---------AACTCTCCCGTCCATCCTCAGA---------------------GGACAATGCACAGTTATTTCCA-------GTCACTACGATAA-----------------------------AGGAGAGCCTGGGGCGAGGCGATAGG-------------TGGATCACGGTGGATGTGAAA---GTTGTCGTTACTCAT---------------------------------------------TGGTTCAAG---------------AC--------------TCCAAGGGATAA-------------CTTCGGCCTC----------------------------GTAGTAAGAAC----------------------------------------------------------------------------------------ATCCGGA------AACGCTCCTCAAAGAGCGC-----------------------------------------------------------------------ACGTTGTAACTTCTCACGAAGA------TCCTTCATTGA------------------------------TTCCCTTCGTTGAAGTA-------------------------------------------------------------------------------AACACAACTGAAGCA-------------GGTAAAAAATCGAGAGCAAAACGAAC----------------------------------------------------------------TCTTGGGATAGACTGTCAAGAGAACTCGAA------------------------------------------------------------------CGAGACCAA----GTGCTGCAGATATCCTCTGAGGGTTGATTTCGAAGAGTTTGGTTGG---GACTGGATCATAGCTCCTAAGAAATACGAGGCTCACTATTGTTCGGGAGAATGT--------------------CCATACGTATTCCTCCA---ACAGTATCCCCATAC---TCATTTGGCGCAGATGTCAAATAAAT----------------CTACAACGTGCTGCGCTCCTAGAAAGATGTCCTCTATATCAATGCTCTATTTTGATCAGGATGTCAATATAATATAT---TCTATACTACCTGGCATGGTTGTAGATAGATGCGGTTGTCTCTAG-----------------------------------------------------------------------------------------------------------------------------------------------------------------------------------------------------------------------------------------------------------------------------------------------------------------------------------------------------------------------------------------------------------------------------------------------------------------------------------------------------------------------------------------------------------------------
>GDF11_OB
--------AT---GATATCGGCTGC------------------------------GCTGGCCCTCTGGCTGGCCTGCACCCTAGCCCTG------------------------------------------------------------------------------GCGCCGGCCGCA------------------------------------------------------------CTCACCCACTGCCCGGCCTGCG-----------------------------------------CCCTACGTTCCGAG----ATCCGCCACATTTCCCTC--------GAGTCCAT-----------------------------CAAACG-----------------------------------------------------------CGAGATCCTCGCTAAACTTG---GAAT-------------GGAACGAGC---------GCCCAACA--------------------------------------------------------------------------TGACGGGACGACAGGTGCCCAATATCG--------------------------------------------------------------------------------------------------------CACCGCTCACCAC-----ACT------------CTTCGACGTACAGACGGA--------------------------------------------------------------------------------------------------------------------------------------------------------------------------------------------------TCAGGTCTTCAGGCAACCTATCCAGGACGAAC--CTGACG--------------------------------AGTCATCCGC-----------AACT----ACGGAAAGGGTTATCGCCTTTGCACA---------------ACCACATCCTCGGATTAGGCACTGGAGGCGAGG-----------TCAAGAGGTACTTTA-CTTCAAGTTCTCCGAT----AAGGTGCAAGATA---------ATAAAGTACTCAAAGCTAAACTATGGCTGTG-------------GCTGAAGGATGCCAGGCCTTCCACGATGGGGCCCGAAGAGCCCATTAACATATC----------------------GGTCCATA---------AATTGATACGACCATCCTCGGA---------------------GGACTCTGCACAGCTGTCGCCC-------GTCACTTCGATAAAGGAAAGCGTCGG----------------CAGAGGAGACAGA--------------------------TGGATATCGGTGGACGTAAAA---GTCGTCGTATCACAC---------------------------------------------TGGTTCAGG---------------AT--------------GCCCAGGGATAA-------------TTTCGGTTTG----------------------------GTAGTCAGAAC----------------------------------------------------------------------------------------GTCAGGC------AATGGAGCCCAGAGAGCCC-----------------------------------------------------------------------ATGTCGTTACTTCTCATGAAGA------TCCTTCATTGA------------------------------TTCCGTTCGTTGAAGTC-------------------------------------------------------------------------------AACACAACAGAGGCA-------------GGTAAAAAGTCAAGAGCCAAGAGGAC----------------------------------------------------------------CCTGGGCATTGATTGTCAGGAAAATTCCAC------------------------------------------------------------------AGAGACTAA----ATGCTGCAGGTATCCACTTCGGGTTGACTTCGAGGAGTTCGGTTGG---GATTGGATCATAGCGCCGAAGAAATACGAGGCTCACTACTGCTCAGGCGAATGT--------------------CCCTACGTCTTTCTACA---GCAGTATCCTCACAC---TCATCTGGCACAGATGTCCAACAAAT----------------CGACGACGTGTTGTGCACCCAGGAAGATGTCATCCATATCAATGCTTTATTTCGATCAAGACGTTAATATTATATAT---TCAATATTACCGGGAATGGTTGTGGACAGGTGTGGTTGTCTGTAG-----------------------------------------------------------------------------------------------------------------------------------------------------------------------------------------------------------------------------------------------------------------------------------------------------------------------------------------------------------------------------------------------------------------------------------------------------------------------------------------------------------------------------------------------------------------------
>GDF11_HH_(reversed)
--------AT---GATATCGGCTGC------------------------------GCTGGCCCTCTGGCTGGCATGTATACTAGCCTTG------------------------------------------------------------------------------GCGCCGGCCGCC------------------------------------------------------------CTTACGCACTGCCCGGCTTGCG-----------------------------------------CCCTTCGTTCAGAG----ATACGACACATCTCCCTA--------GAGGCCAT-----------------------------CAAACG-----------------------------------------------------------TGAAATCCTGGCCAAGCTCG---GCAT-------------GGAACGTGC---------TCCCAACA--------------------------------------------------------------------------TGACGGGCCGTCAGGTGCCCAACATAG--------------------------------------------------------------------------------------------------------CTCCTCTGACCAC-----GCT------------CTTCGACGTTCAGACGGA--------------------------------------------------------------------------------------------------------------------------------------------------------------------------------------------------TCAAGTGTTCAGGCAACCCGTCCAGGACGAAC--CTGACG-AAACTT------------------CGGCCACCACCGAAAGG----------------------------GTCATCGCCTTCGCACA---------------GCCACATCCTCGTATAAGGCACTGGAGAAGAGG-----------GCAAGATGTTCTTTA-CTTCAAATTTTCAGAC----AAGGTTCAAGATA---------ATAAAGTATTGAAAGCAAAACTCTGGCTATG-------------GTTGAAAGATAGCAGACCATCAGGGGTTGGGCCCGAAGAGCCCATAACTATATC----------------------GGTACATA---------AGCTTTCTAGGCCTTCTACTGA-----------------------------AGACTCAGCTCAAC-------TATCCCCAGTC-----ACCACAATAA----------------AGGAAAGCGTGGGAAGGGGAGATCGC-------------TGGGTATCAGTAGATGTAAAA---GTTGTAGTCTCACAC---------------------------------------------TGGTTCAGA---------------AT--------------GCCCAGAGACAA-------------TTTCGGCCTA----------------------------GTTGTGAGAAC----------------------------------------------------------------------------------------GTCGGGA------CATGGAGCTCAGATTGCGC-----------------------------------------------------------------------ACGTTGTGACCTCACATGAAGA------CCCATCTTTGG------------------------------TTCCTTTCGTTGAAGTT-------------------------------------------------------------------------------AACACAACTGAGGCT-------------GGTAAAAAGTCGAGAGCGAAACGCAC----------------------------------------------------------------ACTCGGAATAGACTGTCAAGAGAATTCGAC------------------------------------------------------------------GGAGACAAG----ATGCTGTCGGTACCCTCTGAGGGTTGACTTCGACGAATTCGGATGG---GACTGGGTCATAGCTCCTAAAAAGTACGAAGCGCATTACTGTTCGGGAGAATGC--------------------CCTTACGTGTTCCTCCC---ACAGTATCCTCATAC---GCATTTAGCTCAACTGTCCAACAAGT----------------CGACAACTTGCTGCGCTCCCAGAAAGATGTCGTCAATATCGATGCTTTACTTCGACAACGACGTTAACATAATATAC---TCTATTCTTCCTGGAATGGTGGTCGACAGATGCGGTTGCCTCTAG-----------------------------------------------------------------------------------------------------------------------------------------------------------------------------------------------------------------------------------------------------------------------------------------------------------------------------------------------------------------------------------------------------------------------------------------------------------------------------------------------------------------------------------------------------------------------
>GDF11_ML
--------AT---GATATCGGCTGC------------------------------GTTGGCCCTCTGGCTGGCATGTATTCTAGCCCTG------------------------------------------------------------------------------GCGCCGGCCGCC------------------------------------------------------------CTATCTCACTGCCCGGCTTGCG-----------------------------------------------------CCCTACGCTCCGAGATACGACACATCTCACTAGAGGCCAT-----------------------------CAAACG-----------------------------------------------------------TGAAATACTGGCAAAGCTCG---GTAT-------------GGAACGAGC---------GCCCAACA--------------------------------------------------------------------------TGACGGGACGCCAAGTGCCCAACATTG--------------------------------------------------------------------------------------------------------CTCCTTTGACGAC-----GCT------------CTTCGACGTTCAGACTGA--------------------------------------------------------------------------------------------------------------------------------------------------------------------------------------------------CCAAGTGTTCAGGCAGCCCGCCCAGGACGAGC--CCGACG-----------------------------AGACATC-----------------GGCC-ACCACAGAGAGGGTCATCGCCTTCGCACA---------------GCCACATCCCCGTATCAGACACTGGAGGAGAGG------------TCAAGACGTATTATATTTTAAATTTTCCGAT----AAAGTTCAAGATA---------ATAAAGTTTTAAAAGCTAAATTATGGCTGTG-------------GCTGAAAGATAGTCGACTATCTGAAGTAGGGCCCGAAGAGCCAATAACTATATC----------------------AGTTCAAA---------AATTATCTAGGCCATCAACTGA------------------------GGACACAGCGCAACTCTCT-------CCCGTTACCACAATAAAGGAAAGTGT----------------GGGACGAGGAGATCGC-----------------------TGGATATCAGTCGATGTAAAA---GTTGTAGTCTCTCAT---------------------------------------------TGGTTTCGT---------------AC--------------GCCAAGAGATAA-------------TTTTGGTTTA----------------------------GTGATAAGAAC----------------------------------------------------------------------------------------TTCAGGG------CATGGAGCACAAAAGGCCC-----------------------------------------------------------------------ATGTTGTTACTTCGCATGAAGA------TCCATCTCTGG------------------------------TTCCGTTCGTTGAAGTG-------------------------------------------------------------------------------AACACGACTGAAGCA-------------GGTAAGAAATCAAGAGCAAAGAGAAC----------------------------------------------------------------CCTTGGGATCGACTGCCAAGAGAACTCGAC------------------------------------------------------------------TGAAACTAA----ATGCTGCAGGTATCCTCTTAGAGTAGACTTTGACGAATTCGGCTGG---GACTGGGTGATAGCACCCAAGAAATACGAAGCACACTACTGTTCAGGGGAATGC--------------------CCTTACGTGTTTCTTCA---GCAGTATCCTCACAC---ACATTTAGCACAGTTATCTAATAAAT----------------CGACGACTTGCTGTGCGCCTAGAAAAATGTCGTCGATATCCATGCTTTATTTCGACAATGACGTTAATATTATTTAC---TCTATTTTGCCAGGAATGGTCGTAGATAGATGTGGTTGTCTTTAA-----------------------------------------------------------------------------------------------------------------------------------------------------------------------------------------------------------------------------------------------------------------------------------------------------------------------------------------------------------------------------------------------------------------------------------------------------------------------------------------------------------------------------------------------------------------------
>GDF11_MP
--------AT---GATATCGGCTGC------------------------------GTCGGCCCTCTGGCTGGCATGCATACTAGCCCTG------------------------------------------------------------------------------GCGCCGGCCGCC------------------------------------------------------------CTGTCCCACTGCCCGGCCTGCG-----------------------------------------------------CTCTCCGCTCCGAGATACGACACATCTCTCTCGAGGCCAT-----------------------------CAAACG-----------------------------------------------------------CGAGATACTGGCCAAGCTCG---GCAT-------------GGAACGAGC---------GCCCAACA--------------------------------------------------------------------------TGACGGGTCGTCAGGTGCCCAACATCG--------------------------------------------------------------------------------------------------------CTCCCCTCACCAC-----GCT------------CTTCGACGTCCAGACGGA--------------------------------------------------------------------------------------------------------------------------------------------------------------------------------------------------CCAAGTGTTCAGGCAGCCCGTCCAGGACGAGC--CCGACG-------------------AGACGTCCGCCACCACCGAGAGG----------------------------GTCATCGCCTTCGCACA---------------GCCACATCCACGTATTAGACACTGGAAGAGAGG------------TCAAGACATATTATATTTCAAATTTTCCGAT----AAAGTTCAAGATA---------ATAAAGTTTTAAAAGCTAAATTATGGCTATG-------------GCTGAAAGATAGTCGACCATCTGGTGTAGGGCCCGAAGAGCCAATCACGATATC----------------------AGTTCAAA---------AACTATCTAGGCCATCAACTGA------------------------AGACACTGCGCAATTGTCT-------CCCGTTACCACAATAAAGGAAAGCGT----------------GGGAAGAGGTGATCGC-----------------------TGGATATCAGTGGATGTGAAA---GTAGTAGTCTCTCAT---------------------------------------------TGGTTTCGA---------------AT--------------GCCGAGAGATAA-------------CTTCGGTCTA----------------------------GTGATAAGAGC----------------------------------------------------------------------------------------GTCAGGA------CATGGGGCCCAGAGAGCCC-----------------------------------------------------------------------ATGTCGTTACTTCTCATGAAGA------TCCATCTTTGG------------------------------TTCCCTTCGTCGAAGTC-------------------------------------------------------------------------------AACACGACAGAAGCC-------------GGCAAGAAATCCAGAGCAAAGAGAAC----------------------------------------------------------------TCTAGGAATCGACTGTCAAGAGAATTCGAC------------------------------------------------------------------TGAAACCAA----ATGCTGCAGGTATCCGCTGAGAGTGGATTTCGACGAGTTCGGCTGG---GACTGGGTGATCGCACCCAAGAAGTACGAAGCTCACTACTGCTCGGGCGAGTGT--------------------CCCTACGTGTTCCTCCA---GCAGTACCCCCACAC---CCACCTAGCACAGCTGTCCAACAAGT----------------CCACCACGTGCTGCGCCCCTAGGAAGATGTCGTCCATCTCGATGCTCTACTTCGACAACGACGTTAACATTATTTAC---TCTATTTTACCAGGAATGGTCGTAGATAGATGTGGATGTCTCTAA-----------------------------------------------------------------------------------------------------------------------------------------------------------------------------------------------------------------------------------------------------------------------------------------------------------------------------------------------------------------------------------------------------------------------------------------------------------------------------------------------------------------------------------------------------------------------
>GDF11_chicken
--------AT---GGCCCCGGTGCT------------------------------GCTGTGGCTGTTGGCTTTGGTGGCGGGGGGCCCG---------------------------------------------------------------------------------------------------------------------GCGGGCGCTCAGCCCCCCCTCCCCGCCGCTTCGGAGCCCGCGTGCCCCGTGTGCG-------------------------------------------------TGTGGCGGAGGCACAGCAAAGAGCTGCG----GCTGGAGAGCAT-----------------------------CAAGTC-----------------------------------------------------------GCAGATCCTCAGCAAGCTGC---GGCT-------------GAAGGAAGC---------GCCCAACA--------------------------------------------------------------TCACCCGCGAGGTGGTGAAGCAGCTGCTGCCCAAAGCGCCGC-----------------------------------------------------------------------------------------------------CGCTGCAGCAGAT-----CCT------CGACCTGCACGACTTCCAGGGGGA-----------------------------------------------------------------------------------------------------------------------------------------------------------------------------------------------------------CTCGCTGCAGCACGACGAGTACC--TGGAGG------------------------------AGGACGAGTACC-----------ACGCCACCACCGAGACCGTCATCAGCATGGCCCAGG-------------AAACCGACCCCGTGGTGCAGATCGAGGGCAACC--------------CGCACTGCTGCTTCTTCAACTTCAGCCCC----AAGATCATGTTCA---------CCAAAGTGGTGAAGGCTCAGCTGTGGGTGTA--------------------------------CCTGCGCCCGGTGCAGCACACCTCCACCGTCTACC------------------TGCAGATCCTCC---------GCCTCAAACCGGTGACGGAGGAGGGCAGCCGTCACATCCGCATCCGCTCGCTCAAAATCGACCTC-------AACTCCCGCATCGGGCAC---------------------------------------------------------------TGGCAGAGCATCGACTTCAAG---CACGTGTTGCAGAAC---------------------------------------------TGGTTCAAG---------------CA--------------ACCGCAGAACAA-------------TTGGGGCATC----------------------------GAGATCAACGC-----------------------------------------------------------------------------------------------------CTTCGACCCCAACGGCAAC----------------GACCTGGCGGT---------------------------------CACTTCGCTGGGACCCGGAGCTGAAGGGCTGCA------CCCCTTCATGGAGC---------------------------TGCGGGTGCTGGAGAAC-----------------------------------------------------------------------------------------------------------AACAAACGCTCGCGGAGGAACCTGGG----------------------------------------------------------------------CTTGGACTGCGACGAGCACTCCAC------------------------------------------------------------------CGAGTCGCG----CTGCTGCCGCTACCCGCTGACCGTCGACTTCGAGGCTTTCGGATGG---GACTGGATCATCGCCCCCAAGAGGTACAAAGCCAACTACTGCTCGGGGCAATGC--------------------GAGTACATGTTCATGCA---GAAATACCCGCACAC----CCACCTGGTGCAG---CAAGCCAACCCGCGCGGCT---CGGCCGGGCCGTGCTGCACGCCCACCAAGATGTCCCCCATCAATATGCTCTACTTCAACGATAAGCAGCAGATCATCTAT---GGGAAGATCCCCGGCATGGTGGTGGATCGCTGCGGATGCTCGTAG-----------------------------------------------------------------------------------------------------------------------------------------------------------------------------------------------------------------------------------------------------------------------------------------------------------------------------------------------------------------------------------------------------------------------------------------------------------------------------------------------------------------------------------------------------------------------
>GDF11_human
--------AT---GGTGCTCGCGGC------------------------------CCCGCTGCTGCTGGGCTTCCTGCTCCTCGCCCTG---------GAGCTGCGGCCCCGGGGGGAGGCGGCCGAGGGCCCCGCGGCGGCGGCGGCGGCGGCGGCGGCGGCGGCAGCGGCGGGGGTC---------------------------GGGGGGGAGCGCTCCAGCCGGCCAGCCCCGTCCGTGGCGCCCGAGCCGGACGGCT-----------------------------GCCCCGTGTGCGTTTGGCGGCAGCAC----AGCCGCGAGCTGCGCCTA--------GAGAGCAT-----------------------------CAAGTC-----------------------------------------------------------GCAGATCTTGAGCAAACTGC---GGCT-------------CAAGGAGGC---------GCCCAACATCAGCCGCGAG--------------------------------------------------------------GTGGTGAAGCAGCTGCTGCCCA---AGGCGCCGC--------------------------------------------------------------------------------------------------CGCTGCAGCAGAT-----CCT------GGACCTACACGACTTCCAGGGCGA-----------------------------------------------------------------------------------------------------------------------------------------------------------------------------------------------------------CGCGCTGCAGCCCGAGGACTTCC--TGGAGG-----AG--------------------GACGA----GTACCA-----------CGCC-ACCACCGAGACCGTCATTAGCATGGCCCAGG-------------AGACGGACCCAGCAGTACAGACAGATGGCAGCC--------------CTCTCTGCTGCCATTTTCACTTCAGCCCC----AAGGTGATGTTCA---------CAAAGGTACTGAAGGCCCAGCTGTGGGTGTA--------------------------------CCTACGGCCTGTACCCCGCCCAGCCACAGTCTACC------------------TGCAGATCTTGC---------GACTA---AAACCCCTAACTGGGGAAGGGACCGCAGGGGGAGGGGGCGGAGGCCGGCGTCACATC-------CGTATCCGCTCA----CTGAAGATTG----------------AGCTGCACTCACGCTCAGGCCAT----------------TGGCAGAGCATCGACTTCAAG---CAAGTGCTACACAGC---------------------------------------------TGGTTCCGC---------------CA--------------GCCACAGAGCAA-------------CTGGGGCATC----------------------------GAGATCAACGC-----------------------------------------------------------------------------------------------------CTTTGATCCCAGTGGCACA----------------GACCTGGCTGT---------------------------------CACCTCCCTGGGGCCGGGAGCCGAGGGGCTGCA------TCCATTCATGGAGCT--------------------------TCGAGTCCTAGAGAACA-----------------------------------------------------------------------------------------------------------CAAAACGTTCCCGGCGGAACCTGGGT-----------------------------------------------------------------------CTGGACTGCGACGAGCACTCAAG------------------------------------------------------------------CGAGTCCCG----CTGCTGCCGATATCCCCTCACAGTGGACTTTGAGGCTTTCGGCTGG---GACTGGATCATCGCACCTAAGCGCTACAAGGCCAACTACTGCTCCGGCCAGTGC--------------------GAGTACATGTTCATGCA---AAAATATCCGCATAC----CCATTTGGTGCAG---CAGGCCAATCCAAGAGGCT---CTGCTGGGCCCTGTTGTACCCCCACCAAGATGTCCCCAATCAACATGCTCTACTTCAATGACAAGCAGCAGATTATCTAC---GGCAAGATCCCTGGCATGGTGGTGGATCGCTGTGGCTGCTCTTAA-----------------------------------------------------------------------------------------------------------------------------------------------------------------------------------------------------------------------------------------------------------------------------------------------------------------------------------------------------------------------------------------------------------------------------------------------------------------------------------------------------------------------------------------------------------------------
>GDF11_mouse
--------AT---GGTGCTCGCGGC------------------------------CCCGCTGCTGCTGGGCTTCCTGCTCCTCGCCCTG--------------------------------------------------------GAGCTGCGGCCCCGGGGGGAGGCGGCCGAGGGCCCCGCGGCGGCGGCGGCGGCAGCGGCGGCGGCGGCCGGGGTCGGGGGGGAGCGCTCGAGCCGGCCGGCCCCGTCCGCTCCGCC---------------GGAGCCGGACGGCTGCCCCGTGTGCGTGTGGCGGCAGCAC----AGCCGCGAGCTGCGCCTA--------GAGAGCAT-----------------------------CAAGTC-----------------------------------------------------------GCAGATCCTGAGCAAACTGC---GGCT-------------CAAGGAGGC---------GCCCAACA--------------------------------------------------------------TCAGCCGGGAGGTAGTGAAGCAGCTGCTGCCCAAGGCGCCGC-----------------------------------------------------------------------------------------------------CGCTGCAGCAGAT-----CCT------GGATCTGCACGACTTCCAAGGCGA-----------------------------------------------------------------------------------------------------------------------------------------------------------------------------------------------------------CGCGCTGCAGCCTGAGGACTTCT--TGGAAG------------------------AGGACGAGTACCA----------------CGCT-ACCACCGAGACGGTCATAAGCATGGCCCAGG-------------AGACGGACCCTGCAGTGCAGACAGATGGCAGCC--------------CTCTCTGCTGTCATTTCCACTTCAGCCCC----AAGGTGATGTTCA---------CCAAGGTACTGAAGGCCCAACTGTGGGTGTA-------------------CCTTCGGCCTGTGCCCCGCCCAGCCACAGTCTACCTGCAGATCTTACG------------------ACTGAAACCCCT---------AACTGGGGAAGGGACCGCAGGG-----------------GGAGGGGGTGGAGGCCGGCGTCA----------CATCCGTATCCGTTCACTAAAGATTG----------------AGCTACACTCACGTTCCGGCCAC----------------TGGCAGAGCATCGACTTCAAG---CAAGTGCTACACAGC---------------------------------------------TGGTTTCGC---------------CA--------------GCCACAGAGCAA-------------CTGGGGAATC----------------------------GAGATCAACGC-----------------------------------------------------------------------------------------------------CTTTGATCCCAGCGGCACA----------------GACCTGGCTGT---------------------------------CACCTCCCTGGGGCCAGGAGCTGAGGGGCTGCA------TCCTTTCATGGAGCT--------------------------TCGAGTCCTAGAGAACA-----------------------------------------------------------------------------------------------------------CGAAAAGGTCCCGGCGGAACCTAGGC-----------------------------------------------------------------------CTGGACTGCGATGAACACTCGAG------------------------------------------------------------------TGAGTCCCG----CTGCTGCCGATATCCTCTCACAGTGGACTTTGAGGCTTTTGGCTGG---GACTGGATCATCGCACCTAAGCGCTACAAGGCCAACTACTGCTCCGGCCAGTGC--------------------GAATACATGTTCATGCA---AAAGTATCCACACAC----CCACTTGGTGCAA---CAGGCCAACCCAAGAGGCT---CTGCTGGGCCCTGCTGCACCCCTACCAAGATGTCCCCAATCAACATGCTCTACTTCAATGACAAGCAGCAGATTATCTAC---GGCAAGATCCCTGGCATGGTGGTGGATCGATGTGGCTGCTCCTAA-----------------------------------------------------------------------------------------------------------------------------------------------------------------------------------------------------------------------------------------------------------------------------------------------------------------------------------------------------------------------------------------------------------------------------------------------------------------------------------------------------------------------------------------------------------------------
>GDF8_zebra
--------AT---GCATTTTACACA------------------------------GGTTTTAATTTCTCTAAGTGTATTAATTGCATGT---------------------------------------------------------------------------GGTCCAGTGGGTTAT---------------GGAGATATAACGGCGCACCAGCAGCCTTCCACAGCCACGGAGGAAAGCGAGCAGTGTTCCACATGTG-----------------------------------------------------AGTTCAGACAACACAGCAAGCTGATGAGACTGCATGCCAT-----------------------------CAAGTC-----------------------------------------------------------CCAAATTCTTAGCAAACTCC---GACT-------------CAAGCAGGC---------TCCAAACA--------------------------------------------------------------TCAGCCGGGACGTGGTCAAGCAGCTGTTACCCAAAGCACCGC-----------------------------------------------------------------------------------------------------CTTTGCAACAACT-----TCT------GGATCAGTACGATGTTTTAGGAGA------------------------------------------------------------------------------------------------------------------------------------------------------------------------------------------------------------TGACAGTAAGGATGGAGCTG----TGGAAG------------------------------AGGACGATGAAC-----------ATGCCACCACAGAAACCATCATGACCATGGCCACAGA------------ACCTGACCCCATTGTTCAAGTAGATCGGAAACC---------------GAAGTGTTGCTTTTTCTCCTTCAGTCCG----AAGATCCAAGCGA---------ACCGGATCGTAAGAGCGCAGCTCTGGGTTCA--------------------------------TCTGAGACCGGCGGAGGAGGCGACCACCGTCTTCT------------------TACAGATATCTC---------GGCTGATGCCCGTTAAGGACGG------------------AGGAAGACACCGAATACGATCCCTG-------AAAATCGACGTGAACGCAGGAGTCACGTCT---------------------------------------------------TGGCAGAGTATAGACGTAAAG---CAGGTGCTCACGGTG---------------------------------------------TGGTTAAAA---------------CA--------------ACCGGAGACCAA-------------CCGAGGCATC----------------------------GAGATTAACGC--------------------------------------------------------------------------------ATATGACGCGAAGGGAAACGACTTGGCCGTCACTTCAACC----------------------------------------------------------------------------GAGACTGGGGAGGATGGACTGCTCCCCTTTATGGAGGT--------------------------GAAAATATCAGAGGGCC-----------------------------------------------------------------------------------------------------------CAAAACGAATCCGGAGGGACTCCGGA-----------------------------------------------------------------------CTGGACTGCGATGAGAATTCCTC------------------------------------------------------------------AGAGTCTCG----CTGCTGCAGGTACCCTCTCACTGTGGACTTCGAGGACTTTGGCTGG---GACTGGATTATTGCTCCAAAACGCTATAAGGCGAATTACTGTTCAGGAGAATGC------------------GACTACATGTACCTGCAGA---AGTATCCCCACACCC------ATCTGGTGAAC---AAGGCCAGTCCGAGAGGAA---CGGCTGGGCCCTGCTGCACTCCCACCAAGATGTCTCCCATCAACATGCTTTACTTTAACGGCAAAGAGCAGATCATCTAC---GGCAAGATCCCTTCGATGGTAGTAGACCGCTGTGGCTGCTCATGA-----------------------------------------------------------------------------------------------------------------------------------------------------------------------------------------------------------------------------------------------------------------------------------------------------------------------------------------------------------------------------------------------------------------------------------------------------------------------------------------------------------------------------------------------------------------------
>GDF8_chicken
--------ATGCAAAAGCTAGCAGT------------------CTATGTTTATATTTACCTGTTCATGCAGATCGCGGTTGATCCAGTG------------------------------------------------------------------------------GCTCTGGATGGC------------------------------AGTAGTCAGCCCACAGAGAACGCTGAAAAAGACGGACTGTGCAATGCTTGTA-----------------------------------------------------CGTGGAGACAGAATACAAAATCCTCCAGAATAGAAGCCAT-----------------------------AAAAAT-----------------------------------------------------------TCAAATCCTCAGCAAACTGC---GGCT-------------GGAACAAGC---------ACCTAACA--------------------------------------------------------------TTAGCAGGGACGTTATTAAACAGCTTTTACCCAAAGCTCCTC-----------------------------------------------------------------------------------------------------CACTGCAGGAACT-----GAT------TGATCAGTATGATGTCCAGAGGGA--------------------------------------------------------------------------------------------------------------------------------------------------------------------------------------------------------------CGACAGTAGCGATGGCTCTT--TGGAAG---------------------------ACGATGACTATCATG--------------CCACAACCGAGACGATTATCACAATGCCTACGG-------------AGTCTGATTTTCTTGTACAAATGGAGGGAAAAC--------------CAAAATGTTGCTTCTTTAAGTTTAGCTCT----AAAATACAATATA---------ACAAAGTAGTAAAGGCACAATTATGGATATA--------------------------------CTTGAGGCAAGTCCAAAAACCTACAACGGTGTTTG------------------TGCAGATCCTGA---------GACTCATTAAGCCCATGAAAGA------------CGGTACAAGATATACTGGAATTCGATCTTTGAAACTT-GACATGAACCCAGGCACTGGTATC---------------------------------------------------------TGGCAGAGTATTGATGTGAAG---ACAGTGCTGCAAAAT---------------------------------------------TGGCTCAAA---------------CA--------------GCCTGAATCCAA-------------TTTAGGCATC----------------------------GAAATAAAAGC-------------------------------TTTTG-------------------------------------------ATGAGACTGGACGAGA------TCTTGCTGTCACATTCCCA----------------------------------------------------------------------------GGACCGGGTGAAGATGGATTGAACCCATTTTTAG------------------------------------------AGGTC-------------------------------------------------------------------------------AGAGTTACAGACACA-------------CCGAAACGGTCCCGCAGAGATTTTGG----------------------------------------------------------------------CCTTGACTGTGATGAGCACTCAAC------------------------------------------------------------------GGAATCCCG----ATGTTGTCGCTACCCGCTGACAGTGGATTTCGAAGCTTTTGGATGG---GACTGGATTATAGCACCTAAAAGATACAAAGCCAATTACTGCTCCGGAGAATGC--------------------GAATTTGTGTTTCTACA---GAAATACCCGCACAC----TCACCTGGTACAC---CAAGCAAATCCCAGAGGCT---CAGCAGGCCCTTGCTGCACACCCACCAAGATGTCCCCTATAAACATGCTGTATTTCAATGGAAAAGAACAAATAATATAT---GGAAAGATACCAGCCATGGTTGTAGATCGTTGCGGGTGCTCATGA-----------------------------------------------------------------------------------------------------------------------------------------------------------------------------------------------------------------------------------------------------------------------------------------------------------------------------------------------------------------------------------------------------------------------------------------------------------------------------------------------------------------------------------------------------------------------
>GDF8_human
--------ATGCAAAA---------------------------------------ACTGCAACTCTGTGTTTATATTTACCTGTTTATG--------------------------------------------------------------------------CTGATTGTTGCTGGTC-------------CAGTGGATCTAAATGAGAACAGTGAGCAAAAAGAAAATGTGGAAAAAGAGGGGCTGTGTAATGCATGTA-----------------------------------------CTTGGAGACAAAACACTAAATCTTCAAGAATA------------GAAGCCAT-----------------------------TAAGAT-----------------------------------------------------------ACAAATCCTCAGTAAACTTC---GTCT-------------GGAAACAGC---------TCCTAACA--------------------------------------------------------------TCAGCAAAGATGTTATAAGACAACTTTTACCCAAAGCTCCTC-----------------------------------------------------------------------------------------------------CACTCCGGGAACT-----GAT------TGATCAGTATGATGTCCAGAGGGA--------------------------------------------------------------------------------------------------------------------------------------------------------------------------------------------------------------TGACAGCAGCGATGGCTCTT--TGGAAG------------------------------ATGACGATTATC-----------ACGCTACAACGGAAACAATCATTACCATGCCTACAG-------------AGTCTGATTTTCTAATGCAAGTGGATGGAAAAC--------------CCAAATGTTGCTTCTTTAAATTTAGCTCT----AAAATACAATACA---------ATAAAGTAGTAAAGGCCCAACTATGGATATA--------------------------------TTTGAGACCCGTCGAGACTCCTACAACAGTGTTTG------------------TGCAAATCCTGA---------GACTCATCAAACCTATGAAAGA------------CGGTACAAGGTATACTGGAATCCGATCTCTGAAACTT-GACATGAACCCAGGCACTGGTATT---------------------------------------------------------TGGCAGAGCATTGATGTGAAG---ACAGTGTTGCAAAAT---------------------------------------------TGGCTCAAA---------------CA--------------ACCTGAATCCAA-------------CTTAGGCATT----------------------------GAAATAAAAGC--------------------------------------------------------------------------------TTTAGATGAGAATGG------TCATGATCTTGCTGTAACC----------------------------------------------------------------TTCCCAGGACCAGGAGAAGATGGGCTGAA------TCCGTTTTTAG------------------------------------------AGGTC-------------------------------------------------------------------------------AAGGTAACAGACACA-------------CCAAAAAGATCCAGAAGGGATTTTGG----------------------------------------------------------------------TCTTGACTGTGATGAGCACTCAAC------------------------------------------------------------------AGAATCACG----ATGCTGTCGTTACCCTCTAACTGTGGATTTTGAAGCTTTTGGATGG---GATTGGATTATCGCTCCTAAAAGATATAAGGCCAATTACTGCTCTGGAGAGTGT--------------------GAATTTGTATTTTTACA---AAAATATCCTCATAC----TCATCTGGTACAC---CAAGCAAACCCCAGAGGTT---CAGCAGGCCCTTGCTGTACTCCCACAAAGATGTCTCCAATTAATATGCTATATTTTAATGGCAAAGAACAAATAATATAT---GGGAAAATTCCAGCGATGGTAGTAGACCGCTGTGGGTGCTCATGA-----------------------------------------------------------------------------------------------------------------------------------------------------------------------------------------------------------------------------------------------------------------------------------------------------------------------------------------------------------------------------------------------------------------------------------------------------------------------------------------------------------------------------------------------------------------------
>GDF8_mouse
--------AT---GATGCAAAAACT------------------------------GCAAATGTATGTTTATATTTACCTGTTCATGCTG-----------------------------------------------------------------------------ATTGCTGCTGGCC-------------CAGTGGATCTAAATGAGGGCAGTGAGAGAGAAGAAAATGTGGAAAAAGAGGGGCTGTGTAATGCATGTG-------------------------------------------------CGTGGAGACAAAACACGAGGTACTCCAGAATA----GAAGCCAT-----------------------------AAAAAT-----------------------------------------------------------TCAAATCCTCAGTAAGCTGC---GCCT-------------GGAAACAGC---------TCCTAACA--------------------------------------------------------------TCAGCAAAGATGCTATAAGACAACTTCTGCCAAGAGCGCCTC-----------------------------------------------------------------------------------------------------CACTCCGGGAACT-----GAT------CGATCAGTACGACGTCCAGAGGGA--------------------------------------------------------------------------------------------------------------------------------------------------------------------------------------------------------------TGACAGCAGTGATGGCTCTT--TGGAAG------------------------------ATGACGATTATC-----------ACGCTACCACGGAAACAATCATTACCATGCCTACAG-------------AGTCTGACTTTCTAATGCAAGCGGATGGCAAGC--------------CCAAATGTTGCTTTTTTAAATTTAGCTCT----AAAATACAGTACA---------ACAAAGTAGTAAAAGCCCAACTGTGGATATA--------------------------------TCTCAGACCCGTCAAGACTCCTACAACAGTGTTTG------------------TGCAAATCCTGA---------GACTCATCAAACCCATGAAAGA------------CGGTACAAGGTATACTGGAATCCGATCTCTGAAACTT-GACATGAGCCCAGGCACTGGTATT---------------------------------------------------------TGGCAGAGTATTGATGTGAAG---ACAGTGTTGCAAAAT---------------------------------------------TGGCTCAAA---------------CA--------------GCCTGAATCCAA-------------CTTAGGCATT----------------------------GAAATCAAAGC--------------------------------------------------------------------------------TTTGGATGAGAATGG------CCATGATCTTGCTGTAACC----------------------------------------------------------------TTCCCAGGACCAGGAGAAGATGGGCTGAA------TCCCTTTTTAG------------------------------------------AAGTC-------------------------------------------------------------------------------AAGGTGACAGACACA-------------CCCAAGAGGTCCCGGAGAGACTTTGG----------------------------------------------------------------------GCTTGACTGCGATGAGCACTCCAC------------------------------------------------------------------GGAATCCCG----GTGCTGCCGCTACCCCCTCACGGTCGATTTTGAAGCCTTTGGATGG---GACTGGATTATCGCACCCAAAAGATATAAGGCCAATTACTGCTCAGGAGAGTGT--------------------GAATTTGTGTTTTTACA---AAAATATCCGCATAC----TCATCTTGTGCAC---CAAGCAAACCCCAGAGGCT---CAGCAGGCCCTTGCTGCACTCCGACAAAAATGTCTCCCATTAATATGCTATATTTTAATGGCAAAGAACAAATAATATAT---GGGAAAATTCCAGCCATGGTAGTAGACCGCTGTGGGTGCTCATGA-----------------------------------------------------------------------------------------------------------------------------------------------------------------------------------------------------------------------------------------------------------------------------------------------------------------------------------------------------------------------------------------------------------------------------------------------------------------------------------------------------------------------------------------------------------------------
>dpp_tribolium
--------AT---------------------------------------------GCGTTTGAACATGCTGATATACCTCATAGTGGCA----------------------------------------------------------------------------TGTTGTTGGGGTAA----------------------------------------------------------------ATCTCTCTCGATACCTCA-------------------------------------------------------------------------------------------------------------------------------------------------------------------------------------------ACAAATACTCAATGAATTCA---AATC-------------GACACTGTT---------GCCCCTTT--------------------------------------------------------------------TCGGACTCAAAGAACAGCCGAAAATCGAAGGCAAAGTGCAAG-----------------------------------------------------------------------------------------------TACCAGAAGCTTT-----GAA------GAAGATCTACAACATTCAGAATAA----------------------------------------------------------------------------------------------------------------------------------------------------------------------------------------CTTCGAGTACGACACAGCATCCTTGCCCCTTCCGGGACTCTACACCAAAA-------------------------GTGCCAACACCATACGG-----------AGCT--------------TCACCCATGTGGAAAGTCCAAT---------CGATGAAAAGTTCGTGCACCCTCACCGCTTCCG---------------------CTTGAAATTCAATATTTCATCA----ATTCCTCGACACG---------AAAAACTCACAGCGGCCGAAATAAAACT---------------------------------AACCCGTGAAACGGCCAAAAACACATCACACCCCTTT-----------CAACGTGTCTTAGTCCACG---------ACATTCTCCAACCTGGTGTCAA------------GGGCCTCCACGGCCCCATCACCCGAGTGATT-------GACTCAAAAGTGGTCGACTCTCGAAA----------------AAACACC--------------------------------ACCGTGAGCATCGACGTCTTC---CCGGCAGTGGCTCGC---------------------------------------------TGGATGCAA---------------GA--------------CCCCAAAACCAA-------------CCACGGCATC----------------------------CTCATTGTGGT---------------------------------------------------------------------------------TTACTCCATTGGGGCGAAAAAATCACCCCCAGAGAAACACCTAAGGCTGCGGCGCGACACAGCCCC---------------------------------------------------CCCACAGTGGTACCAACACCAACCCCTTCTCT------------------------------TCACCTACACCGACGAT-----------------------------------------------------------------------------------------------------------GGTAAGAACCAGCAAAGGACAGGGAC--------------------------------------------GGAGCTGACGAAAATGCGGCCCAAACGACAGAGTTCGCGCAGGCACCGGA-----------------------------------------------------------AAAATCTGAAAGACCC----CTGCCGGAGACGGCAGATGTACGTCGATTTCGGTTCCGTGGGGTGGAACGACTGGATCGTGGCCCCCTTGGGCTACGACGCGTATTATTGCGGGGGCGAGTGC---GAGTACCCCATTCCAGACCACATGAACACGACGA---ACCACGCCATAGTCC---AGAGCCTGGTCAAC---TCGATGAAGCCGAAGGAGG---TGCCAGGGCCCTGCTGCGTGCCGACGCAGCTGGGGCAGATGTCCATGCTGTATCTGGGCAGCGACGGCAGCGTCATCCTA---AAAAACTACAAGGAGATGGTGGTGGTGGGGTGCGGCTGCCGATAG-----------------------------------------------------------------------------------------------------------------------------------------------------------------------------------------------------------------------------------------------------------------------------------------------------------------------------------------------------------------------------------------------------------------------------------------------------------------------------------------------------------------------------------------------------------------------
>gbb_droso
--------ATGTCGGGACTGCGAAACACCTCGGAGGCCGTTGCAGTGCTCGCCTCCCTGGGACTCGGAATGGTTCTGCTCATGTTCGTG------------------------------------------------------------------------GCGACCACGCCGCCGGCC---------------------------GTTGAGGCCACCCAGTCGGGGATTTACATAGACAACGGCAAGGACCAGACGATCA-------------------------------------------------------------TGCACAGAGTGCTGAGCGAGGACGACAAGCTG-----------------------------GACGTCTCGTACGAGATCCT---------------------------------------------CGAGTTCCTGGGCATCGCCGAACGGCC-------------GACGCACCT---------GAGCAGCC---------------------------------------------------------------------------------ACCAGTTGTCGCTGAGGAAGTCGG----------------------------------------------------------------------------------------------------CTCCCAAGTTCCT-----GCT------GGACGTCTACCACCGCATCACGGC--------------------------------------------------------------------------------------------------------------------GGAGGAGGGTCTCAGCGATCAGGATGAGGACGACGACTACGAACGCGGCCATCGGTCCAGGAGGAGCGCCGACCTCGAGGAGGATGAGGGCGAGCAGCAGAAGAACTTCA--TCACCGACCTGGACAAGCGGGCCATCGACGAGAGC-GACATCATCATG-----------ACCT--------------TCCTGAACAAGCGCCA---------------CCACAATGTGGACGAACTGCGTCACGAGCACGG---------------CCGTCGCCTGTGGTTCGACGTCTCCAAC----GTGCCCAACGACA---------ACTACCTGGTGATGGCCGAGCTGCGCATCTA--------------TCAGAACGCCAACGAGGGCAAGTGGCTGACCGCCAACAGGGAGTTCACCA---------------------TCACGGTATACGC--------CATTGGCACCGGCACGCTGGGC----------------------CAGCACACCATGGAGCCGCTG-------TCCTCGGTGAACACCACCGGGGACTA----------------CGTGGGC--------------------------------TGGTTGGAGCTCAACGTGACC---GAGGGCCTGCACGAG---------------------------------------------TGGCTGGTC---------------AA--------------GTCGAAGGACAA-------------TCATGGCATC----------------------------TACATTGGAGC--------------------------------------------------------------------------ACACGCTGTCAACCGACCCGACCGCGAGGTGAAGCTGGACGACATT----------------GGACTGATCCA------------------------------------------------CCGCAAGGTGGACGACGAGTTCCAGCCCTTCATGA------------------------------TCGGCTTCTTCCGCGGA--------------------------------------------------------------------------------CCGGAGCTGATCAAGGCGACGGCCCACAGCAGCCACCACAGGAGCAAGCGAAG-----------------------------------------CGCCAGCCATCCACGCAAGCGCAAGAAGTCGGTGTCGCCCAACAACGTGCCGC---------------------------------------------------TGCTGGAACCGATGGAGAGCACGCGCAGCTGCCAGATGCAGACCCTGTACATAGACTTCAAGGATCTGGGCTGGCATGACTGGATCATCGCACCAGAGGGCTATGGCGCCTTCTACTGCAGCGGCGAGTGC---AATTTCCCGCTCAATGCGCACATGAACGCCACGA---ACCATGCGATCGTCC---AGACCCTGGTCCAC---CTGCTGGAGCCGAAGAAGG---TGCCCAAGCCCTGCTGCGCTCCGACCAGGCTGGGAGCACTACCCGTTCTGTACCACCTGAACGACGAGAATGTGAACCTG---AAAAAGTATAGAAACATGATTGTGAAATCCTGCGGGTGCCATTGA-----------------------------------------------------------------------------------------------------------------------------------------------------------------------------------------------------------------------------------------------------------------------------------------------------------------------------------------------------------------------------------------------------------------------------------------------------------------------------------------------------------------------------------------------------------------------
>BMP4_zebra
--------AT---GATTCCTGGTAA------------------------------TCGAATGCTGATGGTCATTTTATTATGCCAAGTC------------------------------------------------------------------------------CTACTGGGAGAA--------------------------------------------AGCAGCTATGCTAGTCTGATACCCGAGGAAGGGAAGAA-----------------------------------------------------------GAAAGCGTCGGCTCTTCACCTGGCTCAGAGTCAT-----------------------------GAGCTGCTGCGGGACTTTGAAGC------------------------------------------CACGCTGCTGCACATGTTTG---GCCT-------------GCAAAGGCG---------TCCCAGAC-----------------------------------------------------------------------------------------CCAGCCACAGCGCTGTCG--------------------------------------------------------------------------------------------------TACCACAGTATCT-----GCT------CGACCTCTACCGCCTGCAGTCAGG-------------------------------------------------------------------------------------------------------------------------------------------------------------------------------------GGAGCTGGAGGAGGCAGGAGCGCAGCACGTCAGCTTCGACTATCC--TGAAAGATCCACC--------------AGTCGAGCCAACACCGTGAGA-----------GGAT--------------TCCATCATGAAGAGCACCTGGA---------GGAGCTGCAGTCAGACGGCTCCCAGGAGACGCC---------------TCTGCGATTCGTTTTTAATCTCAGCAGC----ATCCCAGAGGACG---------AACTCATATCCACCGCAGAGCTTCGCGTCTACAGGC--------AACAAATAGATGACGCCTTCTCAGACCCAGATCAAACAGGGGACCATGGTTTGC------------ATCGGATAAACATATATG---------AGGTGTTAAAGGCGCCACGGGA------------------AGGACAGCTCATCACGCAGCTCCTG-------GACACACGTTTGGTGAGGCACAACAC----------------CTCCAAA--------------------------------TGGGAAAGTTTCGACGTTAGC---CCTGCAGTGTTGCGC---------------------------------------------TGGACCCAA---------------GA--------------AAAACGCTCTAA-------------TCATGGCCTT----------------------------GCTGTGGAGGT-----------------------------------T-------------------------------------------GTACAAATGAAGCGAA------ACCCAGTTCAAAAGGGACGACATGTTCGTGTAAGTCGCTCCGTGCA---------------------------------TCCTCTTCCGGATGAAGAGTGGGACCAGCTACG------CCCCCTGCTGG------------------------------TCACATTCGGACATGAC------------------------------------------------------------------------GGCAAAAGTCACCCGCTGACTC-------------GGCGAGCGAAACGCAGCCCTAAACAA------------------------------------------------------------------------------------AGAGGTCGAA--------------------------------------------------------------AGCGTAATCGTAA----CTGCCGGAGACATGCGCTGTATGTGGATTTCAGCGACGTAGGCTGGAACGACTGGATTGTGGCGCCGCCTGGATATCAGGCGTATTACTGTCATGGAGAGTGT---CCCTTTCCATTAGCCGATCATCTCAACTCCACCA---ATCACGCTATCGTAC---AGACACTGGTGAAC---TCGGTGAACACCAATA------TCCCCAAAGCCTGCTGCGTGCCCACTGAGCTCAGCGCAATCTCCATGCTTTACCTGGACGAAACGGACAGGGTGGTGCTG---AAAAACTATCAGGAGATGGTGGTCGAGGGGTGTGGCTGCCGCTAA-----------------------------------------------------------------------------------------------------------------------------------------------------------------------------------------------------------------------------------------------------------------------------------------------------------------------------------------------------------------------------------------------------------------------------------------------------------------------------------------------------------------------------------------------------------------------
>dpp_droso
--------AT---GCGCGCATGGCT------------------------------TCTACTCCTCGCAGTGCTGGCGACTTTTCAAACGATTGTTCGAGTTGCTAGCACCGAGGATATATCCCAGAGATTCATCGCCGCCATAGCGCCCGTTGCCGCTCATATTCCGCTGGCATCAGCA---------------------------TCAGGATCAGGATCAGGACGATCTGGATCTAGATCGGTAGGAGCCTCGACCAGCA--------------------------CAGCATTAGCAAAAGCATTTAATCCATTCAGCGAGCCCGCCTCGTTCAGTGATAGTGATAAAAGCCATCGGAGTAAAACAAACAAAAAACCTAGCAAAAGTGACGCGAACCGACAGTTCAACGAAGTGCATAAGCCAAGAACAGACCAATTA---------GAAAATTCCAAAAATA-------AGTC-------------TAAACAATTAGTTAATAAACCCAACC----------------A------------------------CAACAAAATGGCTGTCAAGGAGCAGAGGAGCCACCACAAGAAGAGCCACCACCATCGCAGCCACCAGCCAAAGCAGGCCAGTGCATCCACAGAATCTCATCAATCCTCGTCGATTGAATCAATCTTCGTGGAGGAGCCGACGCTGGTGCTCGACCGCGAGGTGGCCTCCATCAACGT-----GCC------CGCCAACGCCAAGGCCATCATCGCCGAGCAGGGCCCGTCCACCTACAGCAAGGAGGCGCTCATCAAGGACAAGCTGAAGCCAGACCCCTCCACTCTAGTCGAGATCGAGAAGAGCCTGCTCTCGCTGTTCAACATGAAGCGGCCGCCCAAGATCGACCGCTCCAAGATCATCATCCCCGAGCCGATGAAGAAGCTCTACGCCGAGATCATGGGCCACGAGCTCGACTCGGTCAACATCCCCAAGCCGGGT--CTGCTGACCAAGT------------------CGGCCAACACAGTGCGA-----------AGTT--------------TTACACACAAAGATAGTAAAAT---------CGACGATCGATTTCCGCACCACCACCGGTTTCG--------------------GCTGCA-CTTCGACGTGAAGAGC----ATTCCCGCCGACG---------AGAAGCTGAAGGCGGCGGAGCTGCAGCT--------------------GACCCGGGACGCACTCAGTCAACAGGTGGTGGCCAGCAGATCGTCGGCGAATCGGACGCGCTACCAGGTGCTTGTCTACG---------ACATCACGCGCGTCGGGGTGCG------------TGGTCAGCGGGAGCCGAGCTATCTGCTGTTG-------GACACCAAGACGGTCCGGCTTAACAG----------------CACGGAC--------------------------------ACGGTGAGCCTCGATGTCCAG---CCGGCCGTGGACCGG---------------------------------------------TGGCTGGCG---------------AG--------------TCCGCAGCGCAA-------------CTACGGACTG----------------------------CTGGTGGAGGT--------------------------------GCGG-------------------------------------------ACGGTCCGCTCCCTGA------AGCCGGCCCCACACCACCATGTACGCCTGCGCCGCAGCGCGGACGA---------------------------------------GGCGCACGAGCGGTGGCAGCACAAGCA------GCCGCTCCTGT------------------------------TCACCTACACGGACGAC-----------------------------------------------------------------------------------GGGCGGCACAAGGCGCGCTCCATTCGGGACGTGTCTGGCGGAGAGGGCGG------------------------------------------TGGCAAGGGCGGCCGGAACAAGCGGCAGCCGAGACGGCCTACGAGGCGCAAG-------------------------------------------------------------AACCACGACGACAC----CTGCCGGCGGCACTCGCTGTACGTGGACTTCTCGGACGTGGGCTGGGACGACTGGATTGTGGCGCCTCTGGGCTACGATGCATATTACTGCCACGGGAAGTGC---CCCTTCCCGCTGGCCGACCACTTTAACTCGACCA---ATCACGCCGTGGTGC---AGACCCTGGTCAAC---AATATGAATCCCGGCAAGG---TGCCGAAGGCGTGCTGCGTGCCCACGCAACTGGACAGCGTGGCCATGCTCTATCTCAACGACCAAAGTACGGTGGTGCTG---AAGAACTACCAGGAGATGACCGTGGTGGGCTGTGGCTGTCGATAG-----------------------------------------------------------------------------------------------------------------------------------------------------------------------------------------------------------------------------------------------------------------------------------------------------------------------------------------------------------------------------------------------------------------------------------------------------------------------------------------------------------------------------------------------------------------------
>BMP4_chicken
--------AT---GATTCCTGGTAA------------------------------CCGAATGCTGATGGTCATCCTACTATGCCAAGTC------------------------------------------------------------------------------CTGCTGGGAGGT--------------------------------------------ACCAACCATGCTAGCCTGATCCCCGAGACCGGCAGGAA-----------------------------------GAAAGTCGCAGAGCTTCAGGGACAAGCCGGATCCGGACGCCGCTCTGCCCAAAGCCAT-----------------------------GAACTCTTGCGGGGTTTCGAAAC------------------------------------------GACTCTGCTGCAGATGTTTG---GGCT-------------GCGAAGGCG---------GCCCCAGC-----------------------------------------------------------------------------------------CCAGCAAATCAGCCGTCA--------------------------------------------------------------------------------------------------TCCCCAGTTACAT-----GCT------GGATCTCTACCGGCTCCAGTCCGG--------------------------------------------------------------------------------------------------------------------------------------------------------------------------------AGAAGAGGAGGAGAGCCTCCAGGAGATCAGCCTGCAGTACCCGGAG------CGATCGACCAGCC------------------GGGCCAACACCGTGAGG-----------AGCT--------------TCCACCATGAAGAGC----------------ACCTGGAGAGCGTGCCGGGTCCCAGCGAAGTGC-----------CGCGGATCCGCTTCGTCTTCAACCTCAGCAGC----GTGCCGGACAACG---------AGGTGATCTCGTCGGCGGAGCTGCGGCTGTA--------------CCGGGAGCAGGTGGAGGAGCCGAGCGCGGCGTGGGAGAGGGGCTTCCACCGGA------------------TAAACATTTACG---------AAGTGATGAAGCCGCTGTCGGA---------------GCGCTCGCAGGCCATTACGCGCCTGTTG-------GACACGCGGTTGGTGCACCACAACGT----------------GACGCGC--------------------------------TGGGAGACCTTTGATGTGAGC---CCAGCCGTGATCCGG---------------------------------------------TGGACCAAG---------------GA--------------CAAGCAGCCCAA-------------CCACGGGCTG----------------------------GTGATCGAGGT-------------------GACCCACCTCCACCAGG-------------------------------------------CACAGACTCATCAGGG------CAAACACGTCAGGATTAGCCGATCTTTACCTCAGGGGTACGGCGGG-------------------------------------------------GACTGGGCGCAGCTCAG------GCCGCTCCTGG------------------------------TCACCTTCGGGCACGAC------------------------------------------------------------------------GGGCGAGGCCACGCGCTGACCC-------------GCAGGGCCCGCCGCAGCCCCAAGCAC-----------------------------------------------------------------------------------CAGCGTTCCCG------------------------------------------------------------CAAGAACAAAAAAAA----CTGCCGCCGCCACGCTCTCTATGTGGATTTCAGCGACGTGGGTTGGAACGATTGGATCGTGGCCCCCCCGGGCTACCAGGCGTTTTACTGCCACGGGGACTGC---CCCTTCCCTCTGGCCGACCACCTCAACTCCACCA---ACCACGCCATCGTGC---AGACGTTGGTCAAC---TCCGTCAACTCCAGCA------TCCCCAAGGCCTGCTGCGTGCCCACGGAGCTGAGCGCCATCTCCATGCTCTACCTGGATGAGTATGACAAGGTGGTGCTG---AAAAACTACCAGGAGATGGTGGTGGAGGGGTGCGGGTGCCGCTGA-----------------------------------------------------------------------------------------------------------------------------------------------------------------------------------------------------------------------------------------------------------------------------------------------------------------------------------------------------------------------------------------------------------------------------------------------------------------------------------------------------------------------------------------------------------------------
>BMP4_human
--------AT---GATTCCTGGTAA------------------------------CCGAATGCTGATGGTCGTTTTATTATGCCAAGTC------------------------------------------------------------------------------CTGCTAGGAGGC--------------------------------------------GCGAGCCATGCTAGTTTGATACCTGAGACGGGGAAGAA----------------------------------AAAAGTCGCCGAGATTCAGGG----CCACGCGGGAGGACGCCGCTCAGGGCAGAGCCAT-----------------------------GAGCTCCTGCGGGACTTCGAGGC------------------------------------------GACACTTCTGCAGATGTTTG---GGCT-------------GCGCCGCCG---------CCCGCAGC-----------------------------------------------------------------------------------------CTAGCAAGAGTGCCGTCA--------------------------------------------------------------------------------------------------TTCCGGACTACAT-----GCG------GGATCTTTACCGGCTTCAGTCTGG-------------------------------------------------------------------------------------------------------------------------------------------------------------------------------------GGAGGAGGAGGAAGAGCAGATCCACAGCACTGGTCTTGAGTATCC--TGAGCGCCCGGCC--------------AGCCGGGCCAACACCGTGAGG-----------AGCT--------------TCCACCACGAAGAAC----------------ATCTGGAGAACATCCCAGGGACCAGTGAAAACT-----------CTGCTTTTCGTTTCCTCTTTAACCTCAGCAGC----ATCCCTGAGAACG---------AGGTGATCTCCTCTGCAGAGCTTCGGCTCTT-----------------CCGGGAGCAGGTGGACCAGGGCCCTGATTGGGAAAGGGGCTTCCACCGTA------------------TAAACATTTATG---------AGGTTATGAAGCCCCCAGCAGA---------AGTGGTGCCTGGGCACCTCATCACACGACTACTG-------GACACGAGACTGGTCCACCACAATGT----------------GACACGG--------------------------------TGGGAAACTTTTGATGTGAGC---CCTGCGGTCCTTCGC---------------------------------------------TGGACCCGG---------------GA--------------GAAGCAGCCAAA-------------CTATGGGCTA----------------------------GCCATTGAGGT-------------------GACTCACCTCCATCAGA-------------------------------------------CTCGGACCCACCAGGG------CCAGCATGTCAGGATTAGCCGATCGTTACCTCAAGGGAGTGGGAAT----------------------------------------------------TGGGCCCAGCTCCG------GCCCCTCCTGG------------------------------TCACCTTTGGCCATGAT------------------------------------------------------------------------GGCCGGGGCCATGCCTTGACCC-----------------GACGCCGGAGGGCCAAGCGTAG-------------------------------------------------------------------CCCTAAGCATCACTCACAGCGGGCCAG------------------------------------------------------------GAAGAAGAATAAGAA----CTGCCGGCGCCACTCGCTCTATGTGGACTTCAGCGATGTGGGCTGGAATGACTGGATTGTGGCCCCACCAGGCTACCAGGCCTTCTACTGCCATGGGGACTGC---CCCTTTCCACTGGCTGACCACCTCAACTCAACCA---ACCATGCCATTGTGC---AGACCCTGGTCAAT---TCTGTCAATTCCAGTA------TCCCCAAAGCCTGTTGTGTGCCCACTGAACTGAGTGCCATCTCCATGCTGTACCTGGATGAGTATGATAAGGTGGTACTG---AAAAATTATCAGGAGATGGTAGTAGAGGGATGTGGGTGCCGCTGA-----------------------------------------------------------------------------------------------------------------------------------------------------------------------------------------------------------------------------------------------------------------------------------------------------------------------------------------------------------------------------------------------------------------------------------------------------------------------------------------------------------------------------------------------------------------------
>BMP4_mouse
--------AT---GATTCCTGGTAA------------------------------CCGAATGCTGATGGTCGTTTTATTATGCCAAGTC------------------------------------------------------------------------------CTGCTAGGAGGC---------------------------GC-----------------GAGCCATGCTAGTTTGATACCTGAGACCGGGAAGAA----------------------------------AAAAGTCGCCGAGATTCAGGG----CCACGCGGGAGGACGCCGCTCAGGGCAGAGCCAT-----------------------------GAGCTCCTGCGGGACTTCGAGGC------------------------------------------GACACTTCTACAGATGTTTG---GGCT-------------GCGCCGCCG---------TCCGCAGC-----------------------------------------------------------------------------------------CTAGCAAGAGCGCCGTCA--------------------------------------------------------------------------------------------------TTCCGGATTACAT-----GAG------GGATCTTTACCGGCTCCAGTCTGG------------------------GGAGGAGGAGGAGGAAGAGCAGAG--------------------------------------------------------------------------------------------------------------------------------------------------CCAGGGAACCGGGCTTGAGTACCCGGAGCGTC--CCGCCA----GCC------------------GAGCCAACACTGTGAGG-----------AGTT--------------TCCATCACGAAGAAC----------------ATCTGGAGAACATCCCAGGGACCAGTGAGAGCT-----------CTGCTTTTCGTTTCCTCTTCAACCTCAGCAGC----ATCCCAGAGAATG---------AGGTGATCTCCTCGGCAGAGCTCCGGCTCTTTCGGG-----------------AGCAGGTGGACCAGGGCCCTGACTGGGAACAGGGCTTCCACCGTA------------------TAAACATTTATG---------AGGTTATGAAGCCCCCAGCAGA---------AATGGTTCCTGGACACCTCATCACACGACTACTG-------GACACCAGACTAGTCCATCACAATGT----------------GACACGG--------------------------------TGGGAAACTTTCGATGTGAGC---CCTGCAGTCCTTCGC---------------------------------------------TGGACCCGG---------------GA--------------AAAGCAACCCAA-------------TTATGGGCTG----------------------------GCCATTGAGGT-------------------GACTCACCTCCACCAGA-------------------------------------------CACGGACCCACCAGGG------CCAGCACGTCAGAATCAGCCGATCGTTACCTCAAGGGAGTGGAGAT----------------------------------------------------TGGGCCCAACTCCG------GCCCCTCCTGG------------------------------TCACTTTTGGCCATGAT-----------------------------------------------------------------------------------GGCCGGGGCCATACC---------TTGACCCGCAGAAGGGCCAAACGTAG-------------------------------------------------------------------TCCCAAGCATCACCCACAGCGGTCCAG------------------------------------------------------------GAAGAAGAATAAGAA----CTGCCGTCGCCATTCACTATACGTGGACTTCAGTGACGTGGGCTGGAATGATTGGATTGTGGCCCCACCCGGCTACCAGGCCTTCTACTGCCACGGGGACTGT---CCCTTTCCACTGGCTGATCACCTCAACTCAACCA---ACCATGCCATTGTGC---AGACCCTAGTCAAC---TCTGTTAATTCTAGTA------TCCCTAAGGCCTGTTGTGTCCCCACTGAACTGAGTGCCATTTCCATGTTGTACCTGGATGAGTATGACAAGGTGGTGTTG---AAAAATTATCAGGAGATGGTGGTAGAGGGGTGTGGATGCCGCTGA-----------------------------------------------------------------------------------------------------------------------------------------------------------------------------------------------------------------------------------------------------------------------------------------------------------------------------------------------------------------------------------------------------------------------------------------------------------------------------------------------------------------------------------------------------------------------
>BMP2_zebra
--------AT---GGTCTCGTCCAC------------------------------CGCCGCGCTAATGGTTCTGATGGTCACTCAGGTG-----------------------------------------------------------------------------TTTTTTGCGGGCT---------------------------CCAGTGGACTCGTTCCTCAGGTCGGCCGGTCCTCTCTGTCTCCGGACGTCCTGCA-----------------------------------------------------------CGCGTTTGAACT--------------------------------------------------------------------------------------------------------------------TCGGCTTCTGAGCATGTTTG---GGCT-------------CCAGCACAG---------ACCCACTC-----------------------------------------------------------------------------------------CCAGCAGCTCCGCAGTGG--------------------------------------------------------------------------------------------------TTCCTCAATACAT-----GCT------GGACTTGTACTCGGCGCACTCCGT------------------------------------------------------------------------------------------------------------------------------------------------------------------------------------------------GAACGCAGAGCAGGTTAGCAGACCCAGAGCTCAC--TTAGGGAAAGGCTCCGAGAGATCCGCCAGCAGAGCCAACACTATCAGG-----------AGCT--------------TCCACCATGATGAAT----------------CTACAGAAGATCTGTCCAGCTCCAGTGTTAGGA-----------CGACGCAGCGGTTCCTCTTCAACCTGACCTCC----ATCCCAGACGAGG---------AGTTGGTGACGTCAGCAGAGCTGCGCGTTTT---------------CAGAGAGCAGATCGTGAGTTCGCTAAACAACGCAAGTGCGGGATTTCACCGC-----------------ATTAACGTTCACG---------AAATCATCAGGCCGTCCGGTTC---------------TCTTCAGGAGCCCATCACTAGACTCTTG-------GACACCAGGCTTGTTCAACACAGCTT----------------GAGCAAA--------------------------------TGGGAGAGCTTTGACGTAACT---CCTGCTGTATTAAAG---------------------------------------------TGGACCACA---------------GA--------------CGGACACCCTAA-------------CCATGGGATA----------------------------TTGGTGGAAAT------------------------ATCACACCCAGA-------------------------------------------TCAAGACTCCAGAAAA------CATGTGCGCGTAAGTCGGTCCCTTCACAACAATGAGGACACGTGGT--------------------------------------------------------CTCAAATGAG------GCCGCTTTTGG------------------------------TGACCTACAGCCACGAT---------------------------------------------------------------GGAAAGGGAAACGTGCTGCATTCTCGTGAAA-------------AACGACAAGCGAGGAATAATAAGCAG----------------------------------------------------------------------------------AGAAAGAAGCAT-------------------------------------------------------------------AAAGCAAA----CTGCAGGAGACATTCCCTGTACGTGGACTTCAGCGACGTAGGCTGGAATGACTGGATTGTGGCGCCGCCGGGTTACCATGCATTCTACTGCCAGGGCGAGTGC---CCGTTTCCACTGGCGGACCACTTGAACTCCACTA---ACCACGCTATCGTGC---AGACACTGGTGAAC---TCGGTGAACAGCAACA------TTCCCCGAGCCTGCTGCGTGCCCACTGACCTCAGTCCGGTTTCTCTGCTATATCTGGACGAGTACGAGCGGGTCATCTTA---AAAAACTACCAGGACATGGTGGTGGAGGGATGCGGGTGCCGCTGA-----------------------------------------------------------------------------------------------------------------------------------------------------------------------------------------------------------------------------------------------------------------------------------------------------------------------------------------------------------------------------------------------------------------------------------------------------------------------------------------------------------------------------------------------------------------------
>BMPccchickec
--------AT---GGTTGCCGCCAC------------------------------CCGCTCCCTCCTGGCGCTGCTGCTCTGCCGGGTG------------------------------------------------------------------------------CTGCTGGGCGGC---------------------------GCGGCCGGCCTCATGCCGGAGGTGGGACGGCGGCGCTTCAGCGAACCGGGCCGCG------------------------------------------CCGCCTCGGCCGCGCAGCGCCCCGAGGACCTCCTGGGCGAGTTCGAGCT------------------------------------------------------------------------------------------------GCGCCTGCTCCACATGTTCG---GGCT-------------GAAGCGGCG---------GCCGAGCC-----------------------------------------------------------------------------------------CCGGCAAGGACGTCGTCA--------------------------------------------------------------------------------------------------TCCCCCCCTACAT-----GTT------GGACCTCTATCGCCTGCACGCCGG---------------------------------------------------------------------------------------------------------------------------------------------------------------------------------------------------CCAGCAGCTGGGCTACCCGCTGGAGAGGGCCGCCAGCCG--------------------------CGCCAACACCGTGTGC-----------AGCT--------------TCCACCACGAAGAAG----------------TTTTGGAAGAACTGCCAGAAACAAGTGGGAAAA-----------CAGCACGACGTTTCTTCTTTAATTTAACTTCC----ATCCCTAATGAGG---------AGTCTGTCACCTCAGCTGAACTCCAGATTTT--------------------TCGGGAGCAGGTGCACGAAGCCTTTGAGAGCAACAGCAGCTACCATC------------ACCGTATTAATATTTATG---------AAATTATGAAGCCAGCCACAGC------------CACCTCCAAGGACCCTGTCACGAGACTTTTG-------GACACCAGGTTGGTGCATCATAATGC----------------AAGTAAA--------------------------------TGGGAAAGTTTTGATGTAACG---CCAGCTGTTTTGAGG---------------------------------------------TGGATTGCA---------------CA--------------CGGACAACCTAA-------------CCATGGGTTT----------------------------GTGGTGGAGGT-------------------GGTTCACTTGGACAAAG-------------------------------------------AGAACAGTGCCTCCAA------GAGGCACGTTAGGATTAGC--------------AGGTCTTTACATC--------------------------------------AGGATGAAGATAGCTGGTCTCAGCTCAG------GCCGTTGTTAG------------------------------TGACGTTTGGGCATGAT--------------------------------------------------------------------------GGCAAGGGACACCCGCTCCACAAA---------AGAGAAAAGCGTCAAGCGAAACACAA------------------------------------------------------------------------------ACAGCGTAAGCGCCAC-------------------------------------------------------------------AAATACAG----TTGCAAAAGGCATCCGTTGTATGTGGACTTCAATGACGTGGGGTGGAATGACTGGATTGTTGCCCCGCCGGGGTACAGTGCCTTTTACTGCCATGGGGAATGT---CCTTTTCCGCTGGCAGATCACCTAAACTCAACAA---ACCATGCCATTGTTC---AGACTTTGGTCAAT---TCGGTGAATTCCAAAA------TCCCCAAGGCTTGCTGTGTGCCGACAGAACTGAGTGCTATCTCAATGCTCTACCTTGATGAGAACGAAAAGGTCGTACTA---AAGAACTATCAAGATATGGTTGTGGAGGGCTGCGGGTGCCGCTGA-----------------------------------------------------------------------------------------------------------------------------------------------------------------------------------------------------------------------------------------------------------------------------------------------------------------------------------------------------------------------------------------------------------------------------------------------------------------------------------------------------------------------------------------------------------------------
>BMP2_human
--------AT---GGTGGCCGGGAC------------------------------CCGCTGTCTTCTAGCGTTGCTGCTTCCCCAGGTC------------------------------------------------------------------------------CTCCTGGGCGGC------------GCGGCTGGCCTCGTTCCGGAGCTGGGCCGCAGGAAGTTCGCGGCGGCGTCGTCGGGCCGCCCCTCATCCC-----------------------------------------------------------AGCCCTCTGAC----------------------------------------------------GAGGTCCTGAGCGAGTTCGAGTT------------------------------------------GCGGCTGCTCAGCATGTTCG---GCCT-------------GAAACAGAG---------ACCCACCC-----------------------------------------------------------------------------------------CCAGCAGGGACGCCGTGG--------------------------------------------------------------------------------------------------TGCCCCCCTACAT-----GCT------AGACCTGTATCGCAGGCACTCAGG-----------------------------------------------------------------------------------------------------------------------------------------------------------------------------------------------------TCAGCCGGGCTCACCCGCCCCAGACCACCGGTTGGAGAGGGCAG------------CCAGCCGAGCCAACACTGTGCGC-----------AGCT--------------TCCACCATGAAGAAT----------------CTTTGGAAGAACTACCAGAAACGAGTGGGAAAA-----------CAACCCGGAGATTCTTCTTTAATTTAAGTTCT----ATCCCCACGGAGG---------AGTTTATCACCTCAGCAGAGCTTCAGGTTTT--------------------CCGAGAACAGATGCAAGATGCTTTAGGAAACAATAGCAGTTTCCATC------------ACCGAATTAATATTTATG---------AAATCATAAAACCTGCAACAGC------------CAACTCGAAATTCCCCGTGACCAGACTTTTG-------GACACCAGGTTGGTGAATCAGAATGC----------------AAGCAGG--------------------------------TGGGAAAGTTTTGATGTCACC---CCCGCTGTGATGCGG---------------------------------------------TGGACTGCA---------------CA--------------GGGACACGCCAA-------------CCATGGATTC----------------------------GTGGTGGAAGT-------------------GGCCCACTTGGAGGAGA-------------------------------------------AACAAGGTGTCTCCAA------GAGACATGTTAGGATAAGC--------------AGGTCTTTGCACC--------------------------------------AAGATGAACACAGCTGGTCACAGATAAG------GCCATTGCTAG------------------------------TAACTTTTGGCCATGAT--------------------------------------------------------------------------GGAAAAGGGCATCCTCTCCACAAA---------AGAGAAAAACGTCAAGCCAAACACAA------------------------------------------------------------------------------ACAGCGGAAACGCCTT-------------------------------------------------------------------AAGTCCAG----CTGTAAGAGACACCCTTTGTACGTGGACTTCAGTGACGTGGGGTGGAATGACTGGATTGTGGCTCCCCCGGGGTATCACGCCTTTTACTGCCACGGAGAATGC---CCTTTTCCTCTGGCTGATCATCTGAACTCCACTA---ATCATGCCATTGTTC---AGACGTTGGTCAAC---TCTGTTAACTCTAAGA------TTCCTAAGGCATGCTGTGTCCCGACAGAACTCAGTGCTATCTCGATGCTGTACCTTGACGAGAATGAAAAGGTTGTATTA---AAGAACTATCAGGACATGGTTGTGGAGGGTTGTGGGTGTCGCTAG-----------------------------------------------------------------------------------------------------------------------------------------------------------------------------------------------------------------------------------------------------------------------------------------------------------------------------------------------------------------------------------------------------------------------------------------------------------------------------------------------------------------------------------------------------------------------
>BMP2_mouse
--------AT---GGTGGCCGGGAC------------------------------CCGCTGTCTTCTAGTGTTGCTGCTTCCCCAGGTC------------------------------------------------------------------------------CTCCTGGGCGGC------------GCGGCCGGCCTCATTCCAGAGCTGGGCCGCAAGAAGTTCGCCGCGGCATCCAGCCGACCCTTGTCCCGGC-----------------------------------------------------------CTTCGGAAGACGTCCTCAGCGAATTTGAGTT-------------------------------------------------------------------------------------------------GAGGCTGCTCAGCATGTTTG---GCCT-------------GAAGCAGAG---------ACCCACCC-----------------------------------------------------------------------------------------CCAGCAAGGACGTCGTGG--------------------------------------------------------------------------------------------------TGCCCCCCTATAT-----GCT------AGATCTGTACCGCAGGCACTCAGG-----------------------------------------------------------------------------------------------------------------------------------------------------------------------------------------------------CCAGCCAGGAGCGCCCGCCCCAGACCACCGGCTGGAG------------AGGGCAGCCAGCCGCGCCAACACCGTGCGC-----------AGCT--------------TCCATCACGAAGAAG----------------CCGTGGAGGAACTTCCAGAGATGAGTGGGAAAA-----------CGGCCCGGCGCTTCTTCTTCAATTTAAGTTCT----GTCCCCAGTGACG---------AGTTTCTCACATCTGCAGAACTCCAGATCTT-----------------------CCGGGAACAGATACAGGAAGCTTTGGGAAACAGTAGTTTCCAGC------------ACCGAATTAATATTTATG---------AAATTATAAAGCCTGCAGCAGC------------CAACTTGAAATTTCCTGTGACCAGACTATTG-------GACACCAGGTTAGTGAATCAGAACAC----------------AAGTCAG--------------------------------TGGGAGAGCTTCGACGTCACC---CCAGCTGTGATGCGG---------------------------------------------TGGACCACA---------------CA--------------GGGACACACCAA-------------CCATGGGTTT----------------------------GTGGTGGAAGT-----------------------------------------------------------------------------------GGCCCATTTAGA------GGAGAACCCAGGTGTCTCC---AAGAGACATGTGAGGATTAGCAGG----------------------------TCTTTGCACCAAGATGAACACAGCTGGTCACAGATAAG------GCCATTGCTAG------------------------------TGACTTTTGGACATGAT--------------------------------------------------------------------------GGAAAAGGACATCCGCTCCACAAA---------CGAGAAAAGCGTCAAGCCAAACACAA------------------------------------------------------------------------------ACAGCGGAAGCGCCTC-------------------------------------------------------------------AAGTCCAG----CTGCAAGAGACACCCTTTGTATGTGGACTTCAGTGATGTGGGGTGGAATGACTGGATCGTGGCACCTCCGGGCTATCATGCCTTTTACTGCCATGGGGAGTGT---CCTTTTCCCCTTGCTGACCACCTGAACTCCACTA---ACCATGCCATAGTGC---AGACTCTGGTGAAC---TCTGTGAATTCCAAAA------TCCCTAAGGCATGCTGTGTCCCCACAGAGCTCAGCGCAATCTCCATGTTGTACCTAGATGAAAATGAAAAGGTTGTGCTA---AAAAATTATCAGGACATGGTTGTGGAGGGCTGCGGGTGTCGTTAG-----------------------------------------------------------------------------------------------------------------------------------------------------------------------------------------------------------------------------------------------------------------------------------------------------------------------------------------------------------------------------------------------------------------------------------------------------------------------------------------------------------------------------------------------------------------------
>BMP15_chicken
--------AT---GGCTTTGCTCCG------------------------------GCCCTTCACCGCCCTCCTCCTCCTCACCGTGCTG----------------------------------------------------------------------------CTCTCCTGGGCTGC---------------------------GA-------------------------GCCAGACTCCCCCCTTGCCCCTCTTGCA-------------------------------------------------------------------------------------AGCACTGC----------------------------------------------------------------------------------------------GGGCACAAGCACCGGGTAGCCAGGGCT-------------GGAGAGGGG---------GTGCAGCC-----------------------------------------------------------------------------------------------AGTGGGCAGC----------------------------------------------------------------------------------------------------CCCTGCGCTACAT-----GCT------GGAGCTGTACCAACGTGCTGCTGA--------------------------------------------------------------------------------------------------------------------------------------------------------------------------------------------------CCATGAGGGACGGCCCCGGCGTGGCCGCAGTC--TGAGCA----------------------------CCAACACCGTGCGGCTGGTGCAGGCAGCTTCCCATGGGGGACAGCCCTGGGCAGGTCGCTG-------------GTACGTGCAGCCCCTCACCTACCGCCTGGACGCCCAGTCTGAAGCTGAGCACCTTCTCCGTGTCACCGTGGCCTAC-----CCTCAGAGCCTG---------CCGCTGCCCCGT-GGCCGCCTCCTGTGTGCC------------------------------------------------------------------------------------------------------------GTGGAGCTGCTGCCTGCTGC------------------CAAAGCCCCGGCGGTACTGCTCAGC-------CCCACCGCCCCATCCCGCCACGGC---------------------------------------------------------TGGGCCGAAGCGGACATCACC---CC--CTATTTATCCC--------------------------------------------------CAGC---------------AA--------------ACAGCAGCTCAG-------------GAGGGACGCT----------------------------GACCCTGCGGC----------------------------------------------------------------------------------------ACATCTG------CGTGCGATCCGGCCGAGCC----------------GCCACGGCCGC------------------------------------------------CCCGCCGTCCCCTGCGGA------CCCCTTCCTCC------------------------------TCCTCTTCCTCAACGAC------------------------------------------------------------------------------ACCCGCAGTGGGACTC-------------TCCTGGAGCCTCGGCGCAGCCGGCGC--------------------------------------------GAGGCAGGGACGCTTCTCCACGACCTGCCTGGCTACCTGCGGGATGCCGG------------------------------------------------------------AGGGGACAAAAGCGA----CTGCTCCCTGCGCTCCTTCCCCGTCAGCTTCGCCCAGCTGGGTTGGGACCATTGGATCATCGCTCCCCATCGCTACAACCCGCGCTACTGTAAGGGCGTGTGCCCACGGCTCCTCCGGGACGGCTACC---ACGCGCCCA---ACCACGCCGTGGTGC---AGAACTTGGTCCACCAGCTGGTGGATGCCAACG------TCCCCCGGCCCTCCTGCGTCCCCTACCGCTACAGCCCCATCAGCGTCCTGATGATCCAGCACGACGGCAGCATCCTCTAC---AAGGAGTATGAGAACATGATTGCAGAGTCCTGCACCTGCCGCTAA-----------------------------------------------------------------------------------------------------------------------------------------------------------------------------------------------------------------------------------------------------------------------------------------------------------------------------------------------------------------------------------------------------------------------------------------------------------------------------------------------------------------------------------------------------------------------
>GDF5_zebra
--------ATGAAAGTTCTGACTAG------------------------------TCTCCCTCTTTTACTGGGCTTCTGGACTCTGCTG------------------------------GACTTCATCGTCGCCGGTCACATGAGCACCGGAGCGGCCAAACTCAATCCGCGGTTCCCT---------------------------GTGGCGCGCAACGGCACCCCCGATAACGCGAAGATCTCCCGCATCCGCGCCGGTC-----------------------------------CTCCTCCGATAAAGGCTGACGGAAACCCTGCGCGCGTCAGTTTAGGGCGCAAGGAGGCCGCGCGCTCTTGGGTACCCAAGGATGCAGCAAACCTCGCATCCCCTTCAAGCATCCAGCACCACAGTAAA------------------------GCAGCTTCTACGCAGAAATC---CTCC-------------GCTCCGGCCGCCGTCCGTGCCGCTCCTGCCGGGATCAAGAGCA------------------------TCGCTCCGGCTCCGTCCCATCTGCGGATGAAGAGCGCGGTGAAGCTGGAGAACAGCGAAGAGCCCA--------------------------------------------------------------------------------AACACCCGCTAGTGATCCCTCATGACTACAT-----GCT------GTCCCTGTACTGGTCCCTGACCAG---------------------------------------------------------------------------------------------------------------------------------------------------------------------------------------------------------CGGAGACGTCAATACCAGTGTCCTG--CACGAGGCGGGGA------------------TGGCCAACACCATCACC-----------AGCT--------------TTGTGGACAGAGGACAAGATGA---------GCGTGCGCCCCTGCTGAGACGCCAGCGGTACGT---------------------------CTTCAACATCAGCTCA-------ATGGAGAAGG---------AGGGTCTGCTGGGTGCGGAGCTGCGGATCCTCCGAA--------AGAAGCACATGGACTCTCGAAAAGCCACTTTCTCTGAGGGCATGGCAGTT----------------------CTGAGACTCTTC---------ACCTG-----------------------------CGCCTCAGGTAAAAACGCAGCCGTCCTGCTGCAGGCGAGACCTTTCGACT----CTCACAGCGC----------------CTCCTAC--------------------------------TGGGAGGTGTTTGACATCTGG---AAGGTGTTCAAGAAC---------------------------------------------TTCAGAAAC---------------AC--------------TCCTCAGCTCTG-------------CTTGGAGCTGGACGCCG---------------------TTGATCACGGC-------------------------------------------------------------------------------------------CGAC------CGCTTGACTTGAGGTTACT----------------GGGATTGAGTC-----------------------------------------GGGCAGGACGGCAAACTAAGGAGAA------AGCCTTCTTCG------------------------------TGGTGTTCGGGCGCACA---------------------------------------------------------------AAAAAGCGAGGGCTCTTTTACAATGAAATCA-------------AAGCACGGTCCGGGCATGATAATAAG------------------------ACCGTGTATGAGTATCTGTTCACTCAGAGGCGGATGCGTCGGGCACCGTTGCCGCGTGGGAAAAAACCAA--------------------------------------------------------TCAAGAACCCCAAACAGAG----ATGCAACCGCAAGCAGTTGCACGTGAACTTCAAGGAAATGGGCTGGGATGACTGGATCATCGCTCCGCTGGAGTACGAGGCCTTTCACTGCGATGGCGTCTGT---GACTTTCCCATCCGCTCCCATTTAGAACCGACCA---ATCACGCCATCATCC---AGACTCTGATGAAC---TCTATGGACCCTAGATCCA---CGCCGCCGACCTGCTGCGTGCCCACCAGACTCAGCCCCATCAGCATTCTGTACATTGATTCAGCCAATAATGTGGTGTAC---AAGCAGTACGAGGACATGGTGGTGGAGAGCTGTGGCTGCAGGTAG-----------------------------------------------------------------------------------------------------------------------------------------------------------------------------------------------------------------------------------------------------------------------------------------------------------------------------------------------------------------------------------------------------------------------------------------------------------------------------------------------------------------------------------------------------------------------
>GDF5_human
--------AT---GAGACTCCCCAA------------------------------ACTCCTCACTTTCTTGCTTTGGTACCTGGCTTGG------------------------------------------------------CTGGACCTGGAATTCATCTGCACTGTGTTGGGTGCCCCTGACTTGGGCCAGAGACCCCAGGGGACCAGGCCAGGATTGGCCAAAGCAGAGGCCAAGGAGAGGCCCCCCCTGGCCCGGA-----------------------------ACGTCTTCAGGCCAGGGGGTCACAGCTATGGTGGGGGGGCCACCAATGCCAATGCCAGGGCAAAGGGAGGCACCGGGCAGACAGGAGGCCTGACACAGCCCAAGAAGGATGAACCCAAAAAGCTGCCCCCCAGACCGGGCGGCCCTGAACCCAAGCCAGGACACCCTCCCCAAACAAGGCAGGCT-------------ACAGCCCGG---------ACTGTGACCCCAAAAGGACAGCTTC------------------------CCGGAGGCAAGGCACCCCCAAAAGCAGGATCTGTCCCCAGCTCCTTCCTGCTGAAGAAGGCCAGGG--------------------------------------------AGCCCGGGCCCCCACGAGAGCCCAAGGAGCCGTTTCGCCCACCCCCCATCACACCCCACGAGTACAT-----GCT------CTCGCTGTACAGGACGCTGTCCGA------------------------------------------------------------------------------------------------------------------------------------------------------------------------------------------------TGCTGACAGAAAGGGAGGCAACAGCAGCGTGAAG--TTGGAGGCTGGCC------------------TGGCCAACACCATCACC-----------AGCT--------------TTATTGACAAAGGGCA---------------AGATGACCGAGGTCCCGTGGTCAGGAAGCAGAG---------------------GTACGTGTTTGACATTAGT-------GCCCTGGAGAAGG---------ATGGGCTGCTGGGGGCCGAGCTGCGGATCTT---------------------GCGGAAGAAGCCCTCGGACACGGCCAAGCCAGCGG---CCCCCGGAGGCGGGCGGGCTGCCCAGCTGAAGCTGTCC---------AGCTGCCCCAGCGGCCGGCAGC-----------------------------CGGCCGCCTTGCTG-------GATGTGCGCTCCGTGCCAGGCC--------------------TGGACGGATCTGGC-------------------------TGGGAGGTGTTCGACATCTGG---AAGCTCTTCCGAAAC------------------------------------------------TTTAAG-------------------------------AACTCGGCCCAG--------------CTGTGCCTG----------------------------GAGCTGGAGGC-------------------CTGGGAACGGGGCAGGG-------------------------------------------CCGTGGACCTCCGTGG------CCTGGGCTTCGACCGCGCC-----------------GCCCGGCAGG-----------------------------------------------------TCCACGAGAAAGC------CCTGTTCCTGGTGTTTGGCCGCACCAAGAAACGGG------ACCTGTTCTTTAATGAG------------------------------------------------------------ATTAAGGCCCGCTCTGGCCAGGACGATAAGACCGTGTATGAGTA---CCTGTTCAGCCAGCGGCGAAAACGGC---------------------------------------------------------GGGCCCCACTGGCCACTCGCCAGGGCAAGCGACCCAG---------------------------------------------------------CAAGAACCTTAAGGCTCG----CTGCAGTCGGAAGGCACTGCATGTCAACTTCAAGGACATGGGCTGGGACGACTGGATCATCGCACCCCTTGAGTACGAGGCTTTCCACTGCGAGGGGCTGTGC---GAGTTCCCATTGCGCTCCCACCTGGAGCCCACGA---ATCATGCAGTCATCC---AGACCCTGATGAAC---TCCATGGACCCCGAGTCCA---CACCACCCACCTGCTGTGTGCCCACGCGGCTGAGTCCCATCAGCATCCTCTTCATTGACTCTGCCAACAACGTGGTGTAT---AAGCAGTATGAGGACATGGTCGTGGAGTCGTGTGGCTGCAGGTAG-----------------------------------------------------------------------------------------------------------------------------------------------------------------------------------------------------------------------------------------------------------------------------------------------------------------------------------------------------------------------------------------------------------------------------------------------------------------------------------------------------------------------------------------------------------------------
>GDF5_mouse
--------AT---GAGACTCCCCAA------------------------------ACTCCTCACTCTTTTGCTGTGGCACCTGGCTTGG------------------------------------------------------CTGGACCTGGAACTCATCTGCACTGTGCTGGGTGCCCCTGACTTAGGACAGAGAACCCCAGGGGCCAAGCCAGGGTTGACCAAAGCGGAGGCCAAGGAGAGGCCACCCCTGGCCAGGA-----------------------------ATGTCTTTAGGCCAGGGGGTCATATCTATGGTGTGGGGGCCACCAATGCCAGGGCCAAGGGAAGCTCTGGGCAGA------------------CACAGGCCAAGAAGGATGAACCCAGAAAGATGCCCCCCAGATCCGGTGGCCCTGAAACCAAGCCAGGACCCTCTTCCCAGACTAGACAGGCT-------------GCAGCCCGG---------ACTGTAACCCCAAAAGGACAGCTTC------------------------CTGGGGGCAAAGCATCTTCAAAAGCAGGATCTGCCCCCAGCTCCTTCCTGCTGAAGAAGACCAGGG--------------------------------------------AGCCTGGGACCCCTCGAGAGCCCAAGGAGCCGTTCCGCCCGCCCCCCATCACACCCCACGAATACAT-----GCT------CTCCCTGTACAGGACGCTGTCCGA------------------------------------------------------------------------------------------------------------------------------------------------------------------------------------------------TGCTGACAGAAAGGGAGGTAACAGCAGCGTGAAG--TTGGAGGCTGGCC------------------TGGCCAACACCATCACC-----------AGCT--------------TTATTGACAAAGGGCAAGA------------TGACCGAGGCCCTGCGGTCAGGAAGCAGAGGTA------------------------CGTGTTTGACATCAGT-------GCCTTGGAGAAGG---------ATGGGCTGTTGGGGGCTGAACTGCGGATCTT---------------------ACGGAAGAAGCCCTTGGACGTGGCCAAGCCAGCGGTCCCCAGTAGC---GGGCGGGTTGCCCAACTGAAGCTGTCC---------AGCTGCCCCAGCGGCCGGCAGC-----------------------------CGGCAGCCTTGCTG-------GATGTGCGCTCCGTGCCAGGCC--------------------TGGATGGATCTGGC-------------------------TGGGAGGTGTTCGACATCTGG---AAGCTCTTCCGAAAT------------------------------------------------TTTAAG-------------------------------AACTCAGCGCAG--------------CTGTGCCTG----------------------------GAGCTGGAGGC-------------------CTGGGAACGGGGCCGGG-------------------------------------------CCGTGGACCTCCGTGG------CCTGGGCTTTGAACGCACT-----------------GCCCGACAGG-----------------------------------------------------TCCACGAGAAAGC------CTTGTTCCTAGTGTTTGGTCGTACCAAGAAACGGG------ACCTGTTCTTTAATGAG------------------------------------------------------------ATTAAGGCCCGCTCTGGCCAGGATGACAAGACTGTGTATGAATA---TTTGTTCAGCCAGCGGCGGAAACGCC---------------------------------------------------------GGGCCCCATTGGCCAATCGCCAGGGCAAGCGACCCAG---------------------------------------------------------CAAGAACCTCAAGGCTCG----CTGCAGTCGCAAGGCCTTGCATGTCAACTTCAAGGACATGGGCTGGGACGACTGGATCATCGCACCTCTTGAGTATGAGGCCTTCCACTGCGAAGGACTGTGT---GAGTTCCCCTTGCGCTCCCACTTGGAGCCCACAA---ACCACGCAGTCATTC---AGACCCTAATGAAC---TCTATGGACCCTGAATCCA---CACCACCCACTTGTTGTGTGCCTACACGGCTGAGTCCTATTAGCATCCTCTTCATCGACTCTGCCAACAACGTGGTGTAT---AAACAGTACGAGGACATGGTCGTGGAATCTTGTGGCTGCAGGTAG-----------------------------------------------------------------------------------------------------------------------------------------------------------------------------------------------------------------------------------------------------------------------------------------------------------------------------------------------------------------------------------------------------------------------------------------------------------------------------------------------------------------------------------------------------------------------
>GDF7_human
--------AT---GGACCTGAGCGC------------------------------------------CGCCGCCGCGCTGTGCCTTTGG------------------------------------------------------------------------------CTGCTGAGCGCC------------------------------TGCCGCCCCCGCGACGGGCTGGAAGCGGCCGCCGTGCTGCGAGCGGCGGGGG--------------------------------------------CTGGGCCGGTCCGGAGCCCAGGGGGCGGCGGCGGCGGCGGCGGCGGCGGG---------------------------------------------------------------------------------------------CGGACTCTTGCCCAGGCTGC---GGGC-------------GCCGCGGCTGTCCCGGCCGCCGCGGT-----------------------------------------------------TCCCCGGGCCCGCGCCGCGCGCCGCGCCGCGGGCTCCGGCTTCAGGAACGGCTCGGTGGTGC------------------------------------------------------------------------------------------CGCACCACTTCAT-----GAT------GTCGCTTTACCGGAGCCTGGCCGG------------------------------------------------------------------------------------------------------------------------------------------------------------------------------------------GAGGGCTCCGGCCGGGGCAGCCGCTGTCTCCGCCTCGGGCCATGGTCG--------------------------CGCGGACACGATCACC-----------GGCT--------------TCACAGACCAGG-------------------CGACCCAAGACGAATCGGCAGCCGAAACAGGCC-----------------AGAGCTTCCTGTTCGACGTGTCCAGC----CTTAACGACGCAG---------ACGAGGTGGTGGGTGCCGAGCTGCGCGTGCT-------------------GCGCCGGGGATCTCCAGAGTCGGGCCCAGGCAGCTGGACTTCTCCGCC--------------GTTGCTGCTGCTGTCC---------ACGTGCCCGGGCGCCGCCCGAG-----------------------------CGCCACGCCTGCTG-------TACTCGCGGGCAGCTGAGCCCCTAGT----------------CGGTCAGCGC-----------------------------TGGGAGGCGTTCGACGTGGCG---GACGCCATGAGGCGC-------------------------------------CACCGTCGTGAACCGCG-------------------------------CCCCCCCCGCGC-------------GTTCTGCCTC----------------------------TTGCTGCGCGC---------------------------------------------------------------------------------AGTGGCAGGCCCGG------TGCCGAGCCCGTTGGCACTGCGGCGGCTGGGCTTCGGCTGGCCGGG---------------------------------------CGGAGGGGGCTCTGCGGCAGAGGAGCG------CGCGGTGCTAG------------------------------TCGTCTCCTCCCGCACG---------------------------------------------------------CAGAGGAAAGAGAGCTTATTCCGGGAGATCCGCGCCCAGGCCCGCGCGCTCGGGGCCGCTCTGGCCTCAGAGCCGC---------------------------TGCCCGACCCAGGAACCGGCACCGCGTCGCCAAGGGCAGTCATTGGCGGCCGCAGACGGAGGAGGAC-GGCGTTGGCCGGGACGCGGACAGCGCAGGGCAGCGGCGGGGGCGCGGGCCGGGGCCACGGGCGCAGGGGCCGGAGCCGCTGCAGCCGCAAGCCGTTGCACGTGGACTTCAAGGAGCTCGGCTGGGACGACTGGATCATCGCGCCGCTGGACTACGAGGCGTACCACTGCGAGGGCCTTTGC---GACTTCCCTTTGCGTTCGCACCTCGAGCCCACCA---ACCATGCCATCATTC---AGACGCTGCTCAAC---TCCATGGCACCAGACGCGG---CGCCGGCCTCCTGCTGTGTGCCAGCGCGCCTCAGCCCCATCAGCATCCTCTACATCGACGCCGCCAACAACGTTGTCTAC---AAGCAATACGAGGACATGGTGGTGGAGGCCTGCGGCTGCAGGTAG-----------------------------------------------------------------------------------------------------------------------------------------------------------------------------------------------------------------------------------------------------------------------------------------------------------------------------------------------------------------------------------------------------------------------------------------------------------------------------------------------------------------------------------------------------------------------
>GDF7_mouse
--------AT---GGACCTGAGCGC------------------------------------------TGCCGCCGCGCTGTGTCTCTGG------------------------------------------------------------------------------CTGCTGAGCGCT------------------------------TGCCGTCCCCGCGACGGGCTAGAAGCTGCCGCGGTGCTCCGAGCGGCGGGGG--------------------------------------------------------CTGGACCAGCCTGGAGCCCCGGGGGCGGCGGCGGCGG----------------------------------------------------------------------------------------------GCGGACCCTCGCCCGGGCTCCAGGCCCTTCAGCTCTCCAGGCCGCTGCGGTTCCGGGTCCCCGAGC--------------------------------------------------------------------TGTGCGCCGCGCTGCGGGTTCTGGCTTCAGGAACGGCTCGGTGGTGC------------------------------------------------------------------------------------------CACACCACTTCAT-----GAT------GTCGCTTTACAGGAGCCTGGCGGG------------------------------------------------------------------------------------------------------------------------------------------------------------------------------------------------------------GAGGGCTCCGGTCGCGGCAGCT--TCAGGGCACGGGC------------------GTGTGGACACAATCACC-----------GGCT--------------TCACAGACCAAGCAA----------------CTCAAGACGAAACGGCGGCGGCCGAGCCAGGCC-----------------AGAGCTTCCTGTTCGACGTATCCAGC----CTCTCCGAAGCCG---------ATGAGGTGGTGAATGCGGAGCTGCGCGTGCT--------------------GCGCCGGAGGTCTCCGGAACCAGACAGGGACAGTGCGACCCTCCTTC------------------------CGCGGC---------TGCTGCTGTCCACGTGCCCGGA------------------CGAGGCTGGCACAGCTCACCTGCTG-------CACTCCCGGGCCGCCGAGCCCCTGGG----------------CGGCGCGCGC-----------------------------TGGGAAGCGTTCGACGTGACG---GACGCGGTGCAGAGC------------------------------------CACCGCCGCTGGCCGCGA-------------------------------GCCTCCCGCAAG--------------TTCTGCCTG----------------------------GTGCTGCGCGC------------------------------------------------------------------------------GGTGACGGCCTCGGAGAGCAGCCCGCTGGCCCTGAGACGACTGGGCTTCGGCTGGCCGGGCGGTGGCGA------------------------------------------CGGCGGCGGCACTGCGGCCGAGGAGCGCGCGCTGTTGGTGATCTCC-------------------------TCCCGTACGCAAAGGAA----------------------AGAGAGTCTGTTCCGGGAGATCCGAGCCCAGGCCCGTGCTCTCCGGGCCGCTGCAGAGCCGCCACCGGATCC-------------AGGACCAGGCGCTGGGTCACGCAAAG-------------CCAACCTGGGCGGTCGCAGGCGGCGGCGGACTGCGCTGGCTGGGACTCGGGGAGCGCAGGGAAGCGGTGGTGGCGGCGGTGGCGGTGGCGGCGGCGGCGGCGGCGGCGGCGGCGGCGGCGGCGGCGCAGGCAGGGGCCACGGGCGCAGAGGCCGGAGCCGCTGCAGTCGCAAGTCACTGCACGTGGACTTTAAGGAGCTGGGCTGGGACGACTGGATCATCGCGCCATTAGACTACGAGGCATACCACTGCGAGGGCGTTTGC---GACTTTCCTCTGCGCTCGCACCTGGAGCCTACCA---ACCACGCCATCATTC---AGACGCTGCTCAAC---TCCATGGCGCCCGACGCTG---CGCCAGCCTCCTGCTGCGTGCCCGCAAGGCTCAGTCCCATCAGCATTCTCTACATCGATGCCGCCAACAACGTGGTCTAC---AAGCAGTACGAAGACATGGTGGTGGAGGCCTGCGGCTGCAGGTAG-----------------------------------------------------------------------------------------------------------------------------------------------------------------------------------------------------------------------------------------------------------------------------------------------------------------------------------------------------------------------------------------------------------------------------------------------------------------------------------------------------------------------------------------------------------------------
>GDF7_chicken
--------AT---GCGCCTCCGCGCCGCCGCCGCCG-------------------CCCTCTGCCTCTGCCTGCTGGGCGCCTGCCGCCT------------------------------------------------------------------------------CCGCCGCGGGCC--------------------------------------------GCAGGCCGCCGCCGCTCCCCAGCGACCCCCGGCAGCCG---------------------------------------------------------------------------------------CGCCTT----------------------------------------------------------------------------------------------CCTCCTCCTCCGCCTCCTCCTCCTCCT-------------CCTCCGCCGCCGCCGCCTCCCCCTTC-------------------------------------------------------------TCCTCCCCGCCGCGGAGGGACGGGGCGCTCCGCAACGGCACGGTGGTGC-----------------------------------------------------------------------------------------------CGCACCGCTACAT-----GAT------GGCCCTCTACCAGCGCCTCGCCGC-----------------------------------------------------------------------------------------------------------------------------------------------------------------------------------------------------------CCGACGAGGCGCTGCTGCCCGCC---------------------------------CCGTCGGCACCGTCACC-----------GGCT--------------TCGTGGAGCGGCTGCGGGG------------CGATACCTCCCCGTCCGCCCCCGAGCAGCGCTA------------------------CCTCTTCGACATCTCCAGC----CTGCCCGAGGCGG---------AGGAGGTGACGGGCGCAGAGCTGCGGGTCCT--------GCGTTCCCTCCCTGCAAACCGCAGCCTGGCCCTGTCCCCCGAAGGCACCTTCCACCACC-------------------TGCTCCTCTCC---------ACCTGCTCCGGCCGGGCCGGCG--------------------------AGGAGCCCCGGCTGCTG-------GACTCCAGGGCGGCCGACGTTCTGGA----------------TGCGGGCTCCAGA--------------------------TGGGAGGTGTTTGACGTCTGG---GAAGCGCTGCGAGAC------------------------------------------CGCAGGGAGAGG---------------CC--------------CCCGCCGGGCAAACT----------GCTGTGCTTC----------------------------GTGCTGAGGGT-------------GGTGTCGGATCGCTCGGGCCGTC-------------------------------------------TCCTGCCCCCCCGGCA------GCTGGGATTCGGCAAACCC-------------------------------------------------------------------------CACCCGCAGCCTCACGAGCG------AGCGCTGCTCG------------------------------TGGCCTTCTCCCGCACCCAGAGGAAGGAGAACCTCTTCAAGGAGATCCGGGAGAGGATGAAGGTGCTGGGCGGCCCCCCCCTGCTGGAGCCCCCCGATCCCGGCCGGGAGG-------------CGTACCCCAAGCGGAGGAAGAGGAGA--------------------------------------------ACCACCATCGCCGCCCGCTCCGGGGGCAGAGGCCATGGGAAGAAGGCGAA---------------------------------------------------------------------GACGCG----CTGCAGCAGGAAGCCCCTACACGTCAACTTCAAGGAGCTGGGCTGGGACGACTGGATCATCGCCCCGCTGGATTACGAGGCGTACCACTGCGAGGGGGTGTGC---GACTTCCCCCTGCGCTCCCACCTGGAGCCCACCA---ACCACGCCATCATCC---AGACCCTGATGAAC---TCCATGGACCCGGAGTCCACCCCCCCCAG---CTGCTGCGTGCCCTCCAAGCTCAGCCCCATCAGCATCCTCTACATAGACTCCGGGAACAACGTGGTGTAC---AAACAGTACGAGGACATGGTGGTGGAGACGTGCGGCTGCAGGTAG-----------------------------------------------------------------------------------------------------------------------------------------------------------------------------------------------------------------------------------------------------------------------------------------------------------------------------------------------------------------------------------------------------------------------------------------------------------------------------------------------------------------------------------------------------------------------
>GDF6_chicken
--------AT---GAATGCGCGCCG------------------------------GGCCCTGCTCTCCGCCGCCTTGCTCGCCGGCCTC----------------------------------------------------------------CTCTGGGATTTACCTTGCTGCCGCCC---------------------------------------------------GGCCTCCCTCCCCGCCGCCGCAGAGCTGGCC-------------------------------------------------------------------------------------AAGGGCGG-----------------------------GCGGGGCCGCAGGGCTCCGC---------------------------------------------GATCCCCCCGGGAGAGCC-----GGCC-------------GCGGCAGGG---------GGCACAGC-----------------------------------------------------------------------------CCGGGGGCCGGACGCCCCCGCGGGCGGAGC--------------------------------------------------------------------------------------------------CCCACGAGTACAT-----GCT------GTCCCTCTTCAGGACCTACTCCGT------------------------------------------------------------------------------------------------------------------------------------------------------------------------------------------------CGCCGAGAAACTGGGCATTAACGCCAGCTTCTTC--CAGTCCTCCAAGT------------------CGGCCAACACCATCACG-----------AGTT--------------TCGTAGACAGGGGACAAGA------------CGATCTCTCTCCCGCTCCGCTCAGGCGGCAGAA---------------------GTACTTCTTTGACGTCTCCACG----CTCTCGGACAAGG---------AGGAGCTGGTGGGGGCCGAGCTGCGGCTCTT--------------------CCGCCGCCCCCCCGCCGGCCGCCCGCCGCCCGCCGCCGCCGCCCCTC------------------------TGCTGC---------AGCTCTTCCCGTGCCTCTCCCC-------------------------GCGCCCGCTGCACTCCCGCAGCGTGGACCCGCGGGCGG-----------------------------CGGCGGCGGCGGGC-------------------------TGGGAGGTGTTCGACGTGCGG---CAGGGCCTG---------------------------------------------------CGGGCGGGC---------------CG--------------GCCTTGGAAGCG-------------CCTGTGCCTG----------------------------GAGCTGCGCGC-------------------CTCGGCCGCCCGCGGGC-------------------------------------------CGCCGCCCCGCCGCTG------GCTGGACCTGCGGGGCCTG----------------GGCTTCGGGCG------------------------------------------GCGGCCGCGGGCGCCGCAGGAGCG------GGCGCTGCTGG------------------------------TGGTGTTCACGCGGGCG--------------------------------------------------------------------------CGGCGGCGCAGTCTGCTCGG-------------GGAGCTGCGGGCCGAGCTGGGAGCGC--------------CCCCGCCCGCCGCCCGCCGCCCGCCCGCCCGGCGCCAGCGCCGCACCGCCTTCGCCAGCCGGCACGGCAAGAGGCACGGC----------------------------------------------------------AAGAAGGCGCGGCTGCG----CTGCAGCAGGAAGCCGCTGCACGTCAACTTCAAGGAGCTGGGCTGGGACGACTGGATCATCGCCCCGCTGGAGTACGAGGCCTACCACTGCGAGGGGGTGTGC---GACTTCCCGCTGCGCTCCCACCTGGAGCCCACCA---ACCACGCCATCATCC---AGACCCTCATGAAC---TCCATGGACCCCGGCTCCACGCCGCCCAG---CTGCTGCGTGCCCACCAAGCTGACCCCCATCAGCATCCTCTACATCGACGCGGGCAACAACGTGGTGTAC---AAGCAGTACGAGGACATGGTGGTGGAGTCGTGCGGCTGCAGGTAG-----------------------------------------------------------------------------------------------------------------------------------------------------------------------------------------------------------------------------------------------------------------------------------------------------------------------------------------------------------------------------------------------------------------------------------------------------------------------------------------------------------------------------------------------------------------------
>GDF6_human
--------AT---GGATACTCCCAG------------------------------GGTCCTGCTCTCGGCCGTCTTCCTCATCAGTTTT---------------------------------------------------------------------------------CTGTGGGAT---------------------------------TTGCCCGGTTTCCAGCAGGCTTCCATCTCATCCTCCTCGTCGTCCGCCG----------------------------------------------------AGCTGGGTTCCACCAAGGGCATGCGAAGCCGCAAGGAAGGC-----------------------------AAGATGCAGCG------------------------------------------------------GGCGCCGCGCGACAGTGACGCGGGCCG-------------GGAGGGCCAGGAACCACAGCCGCGGC------------------------------------------------CTCAGGACGAACCCCGGGCTCAGCAGCCCCGGGCGCAGGAGCCGCCAGGCAGGGGTCCGCGCGTGGTGC----------------------------------------------------------------------------------------CCCACGAGTACAT-----GCT------GTCAATCTACAGGACTTACTCCAT------------------------------------------------------------------------------------------------------------------------------------------------------------------------------------------------CGCTGAGAAGCTGGGCATCAATGCCAGCTTTTTC--CAGTCTTCCAAGT------------------CGGCTAATACGATCACC-----------AGCT--------------TTGTAGACAGGGGACTAGA------------CGATCTCTCGCACACTCCTCTCCGGAGACAGAA---------------------GTATTTGTTTGATGTGTCCATG----CTCTCAGACAAAG---------AAGAGCTGGTGGGCGCGGAGCTGCGGCTCTT------------------TCGCCAGGCGCCCTCAGCGCCCTGGGGGCCACCAGCCGGGCCGCTCCAC-----------------GTGCAGCTCTTCCCTTGCCTTTCGCCCCTACTGCTGGACGCGCG--------------------------------------------------GACCCTGGACCCGCAGGGGGCGCCGC----------------CGGCCGGC-------------------------------TGGGAAGTCTTCGACGTGTGG---CAGGGCCTGCGCCAC---------------------------------------------------------------------CA--------------GCCCTGGAAGCA-------------GCTGTGCTTG----------------------------GAGCTGCGGGC-----------------CGCATGGGGCGAGCTGGAC-------------------------------------------GCCGGGGAGGCCGAGG------CGCGCGCGCGGGGACCCCAGCAACCGCCGCCCCCGGACCTGCGGAG---------------------------TCTGGGCTTCGGCCGGAGGGTGCGGCCTCCCCAGGAGCG------GGCCCTGCTGG------------------------------TGGTATTCACCAGATCC-------------------------------CAGCGCAAGAACCTGTTCGCAGAGATGCGCGAGCAGCTGGGCTCGGCCGAGGCTGCGGGCCCGGG-----------CGCGGGCGCCGAGGGGTCGTGGCCGC---------------------------CGCCGTCGGGCGCCCCGGATGCCAGGCCTTGGCTGCCCTCGCCCGGCCGCCGGCGGCGGCGCACGGC---------------------------CTTCGCCAGTCGCCATGGCAAGCGGCACGGCAAGAAGTCCAGGCTACG----CTGCAGCAAGAAGCCCCTGCACGTGAACTTCAAGGAGCTGGGCTGGGACGACTGGATTATCGCGCCCCTGGAGTACGAGGCCTATCACTGCGAGGGTGTATGC---GACTTCCCGCTGCGCTCGCACCTGGAGCCCACCA---ACCACGCCATCATCC---AGACGCTGATGAAC---TCCATGGACCCCGGCTCCACCCCGCCCAG---CTGCTGCGTGCCCACCAAATTGACTCCCATCAGCATTCTATACATCGACGCGGGCAATAATGTGGTCTAC---AAGCAGTACGAGGACATGGTGGTGGAGTCGTGCGGCTGCAGGTAG-----------------------------------------------------------------------------------------------------------------------------------------------------------------------------------------------------------------------------------------------------------------------------------------------------------------------------------------------------------------------------------------------------------------------------------------------------------------------------------------------------------------------------------------------------------------------
>GDF6_mouse
--------AT---GGACACTCCTAG------------------------------GGTCCTTCTCTGGGCGATCTTCCTCATTAGCTTC---------------------------------------------------------------------CTCTGGGATTTGCCGGGTTTC---------------------------------------CAGCAGGCTTCCATCTCCTCGTCCTCCTCCTCCTCCACCGAAT---------------------------------TGGACTCCACCAAAGACGTGGGGAACCGCAAAGAAGGGAAGATGCAGCGAACTCCACAAG-----------------------------AGAGTGCCGAGGG----------------------------------------------------CCGGACGCCCCCGGAGCACG---GGCT-------------GCGGCAGAAGGACCTCCGGCGGCGGC---------------------------------------------------------------CGCCCGGACAACATCAGGGGCAGGAGCCGCCGGGCAGGGGGCTGCGCGTGGTGC----------------------------------------------------------------------------------------CTCACGAGTACAT-----GCT------GTCAATCTACAAGACTTACTCCAT------------------------------------------------------------------------------------------------------------------------------------------------------------------------------------------------TGCCGAGAAGCTGGGCATCAATGCCAGCTTTTTC--CAGTCTTCCAAGT------------------CAGCTAATACGATCACT-----------AGCT--------------TTGTAGACAGAGGACTGGA------------CGATCTCTCGCACACTCCTCTCCGGAGACAGAA---------------------GTATTTGTTTGATGTGTCCACA----CTCTCAGACAAAG---------AAGAGCTGGTGGGCGCAGAGCTAAGGCTTTA------------------TCGCCAGGCGCCCCCAACGCCCTGGGGGCTACCGGCCCGACCGCTGCAC------------------TTGCAGCTCTTC---------CCTTGTTTAT-----------------------------------------CCCCATTGCTACTG-------GACGCCAGGACCCTGGATC-----------------------CTCAGGGACCAACCCAGGCCGGC----------------TGGGAAGTCTTCGACGTGTGG---CAGGGCCTGCGCCCT---------------------------------------------------------------------CA--------------GCCTTGGAAGCA-------------GCTGTGCCTG----------------------------GAGTTGCGGGC--------AGCCTGGGGTGAGCTGGACGCCGGGGAT-------------------------------------------ACGGGGGCGCGCGCGA------GGGGTCCCCAGCAGCCACCGCCTCTGGACCTGCGGAGTCTGGGCTT------------------------------------CGGTCGGAGGGTGAGGCCGCCCCAGGAGCG------CGCCCTGCTTG------------------------------TAGTGTTCACCAGATCG------------------------------------------------------CAGCGCAAGAACCTGTTCACTGAGATGCATGAGCAGCTGGGCTCTGCAGAGGCTGCGGGAGCCGAGGGGTCATGGCCAG---------------------------CGCCGTCGGGCTCCCCAGACGCCGGGTCTTGGCTGCCCTCGCCCGGCCGCCGGCGGCGACGCACCGC---------------------------CTTCGCCAGCCGTCACGGCAAGCGACATGGCAAGAAGTCCAGGCTGCG----CTGCAGCAGAAAGCCTCTGCACGTGAATTTTAAGGAGTTAGGCTGGGACGACTGGATTATCGCGCCCCTAGAGTACGAGGCCTATCACTGCGAGGGCGTGTGC---GACTTTCCGCTGCGCTCGCACCTTGAGCCCACTA---ACCATGCCATCATTC---AGACGCTGATGAAC---TCCATGGACCCGGGCTCCACCCCGCCTAG---CTGCTGCGTTCCCACCAAACTGACTCCCATTAGCATCCTGTACATCGACGCGGGCAATAATGTAGTCTAC---AAGCAGTATGAGGACATGGTGGTGGAGTCCTGCGGCTGTAGGTAG-----------------------------------------------------------------------------------------------------------------------------------------------------------------------------------------------------------------------------------------------------------------------------------------------------------------------------------------------------------------------------------------------------------------------------------------------------------------------------------------------------------------------------------------------------------------------
>gbb_tribolium
--------AT---GAATTTCGT---------------------------------GCTAGTGCTTAGTTTGGTGCTAGGAGAGGCGCTA-------------------------------------------------------------------------------TGTTGGTCAAA-----------------------------------------AGCGGGCATCTACATCGACAACGGCCTCAACCAGACCGTCA-------------------------------------------------------------TCGACCGCGAGATGACCACCAGCGAGAAGCAG-----------------------------GAGATGGAGAT------------------------------------------------------GGAGATCCTGAACCTGCTGG---GCCT-------------CCCCGAGCG---------CCCCAAGC------------------------------------------------------------------------------GGGTCTCCAACTCGCTGAAGCGGTCGG----------------------------------------------------------------------------------------------------CCCCCAAGTTCCT-----CCT------GGACATCTACAAGTCGCTGATGGA--------------------------------------------------------------------------------------------------------------------------------------------------------------------------------------------------------------GGAGGAGAACGAGGGCCACT--CCAGGAGCGAGCGCAGCGCTGACTTGAACCTCAGTGGAGACGAGCAGA-----------ATGCGATCGACGAGAGCGACGTTATTATGACTTTTGAGAGCATAAACCACCACGTGAGCAGCGTGCGGCACGAAAGAGGCAA------------------AAGGCTGTGGTTTAACGTTTCGGAA----ATGCCGATTGCCG---------AAAATGTGGTCGGAGCTGAGCTCCGGATTTA-----------------------TCAGAAGGAAATTCATTCGCCTAAAAAGGCCAGAAATGTGTATA---------------CTGTTACAGTGTTTG---------AACTTGTCAACACAGATTCGGG-----------------TGAGAGAGAACTGGAGTACATTTCTGCAGTAAATACAACAGGTAGTTTCACCGGG-----------------------------------------------------------TGGTTAAATCTGAATTTAACG---GCTTGTTTGCCGACT---------------------------------------------TGGGTGGCT---------------TT--------------CCCCGATTCCAA-------------TAAGGGTCTC----------------------------TACCTGTCGGT--------------------------------------------------------------------------ACATCCGGTCGATAAGCCAGGACGCGAAATAAGGCCCGAAGACATC----------------GGCCTAATCAC------------------------------------------------CGTCAAGGGCGAGGATGAGACGCAGCCCTTCATGG------------------------------TGGCCTTCCTCAAGGCC------------------------------------------------------------------AGTAACCACGTCCAACCCAAACGAAGTATTCGCGATTTGAGCTCAAAACGTCGCGTCCGAAAATCAA------------------------------------------------ACTACGTGGAGATGATGCTAAGCGACAACCCTCATTACGGCTCCAC-------------------------------------------------------------------------------TTGCAAAATGTACGACCTCTACATCAGCTTCAAGGACTTGAAGTGGCAGGATTGGATTATTGCACCTGCCGGCTATTCGGCCCATTATTGTGCCGGCGAATGC---AAATTTCCACTCAACGGCCATATGAACGCCACCA---ACCACGCAATCGTCC---AGACTTTGGTCCAC---TTGATGTACCCCAACAAGT---ATCCAAAGCCGTGCTGTGCGCCAACAAAACTGACACCAATCTCGGTGCTCTATTTCCAGGACGATACTAACGTTATACTC---AAAAAGTACAAGAAAATGTCAGTCAAGAGCTGCGGGTGCCATTAA-----------------------------------------------------------------------------------------------------------------------------------------------------------------------------------------------------------------------------------------------------------------------------------------------------------------------------------------------------------------------------------------------------------------------------------------------------------------------------------------------------------------------------------------------------------------------
>BMP5_zebra
ATGAGAACATTTGGACTTCTGTGGA---------------------------------GCTGTTTAGGCTTTCTTCACGGCGTTCAGTG------------------------------------------------------------------------------CGGTTTGGGAGA-----------------------------------------------------CAACCATGTGCACTCGAGCTTTATTTACA-------------------------------------------------------------------GGCGCTTGCGGAACCACGAGCGCCGC-----------------------------GAGATCCAGAG------------------------------------------------------AGAGATCCTCTCCATCCTGG---GCTT-------------GCCTCACCG---------ACCCAGGC------------------------------------------------------------------------------------CGTTCTCCCCGGGCAAGCAGGCGTCGTCCG-------------------------------------------------------------------------------------------CGCCGCTCTTCAT-----GCT------GGATCTCTACAACGCGATGACGAC-----------------------------------------------GGAAGAGGAGAACGAGATACTGGGGAAATCGCTCGCGGGGAAAGTGCGTAAAAGCGCGCCCGGAGCTCCGCACGGATATTCGCGCGCGCCACCGCGTGTTCCGCAGCCGCAACACTCCCGCGCCGCGCCGCTCAGCAGCCAGAGCCCGCCGCTGGCGAACGCGCACGACACAAACTTTC--TTAATG-------------------------ATGCGGACATGGTCATG-----------AGTT--------------TTGTCAATCTAGTGGAGCG------------GGATAAGGATTTCTCCCACCACAGGCGACACTA---------------CAGGGAGTTTCGCTTTGACCTGACTCAG----ATCCCAGAAGGTG---------AAGCGGTGACCGCTGCTGAGTTCAGGATTTA-----------------------TAAGGATCAAAGTCACATCAGATATGAGAACATCACGCTGAAGG------------------TCACCATATATC---------AGGTCATCAAAGAATATCCAAA------------------CAGGGATCCTGACACGTTTCTGTTG-------GACTGGAAGAAGATCCGCGCTACTGA----------------TGGAGGA--------------------------------TGGCTGGTGTTTGACATCACG---GCCACCAGCAATCAC---------------------------------------------TGGGTCCTG---------------AA--------------CCCGCAGCAGAA-------------CATGGGCCTT----------------------------CAGCTGTGTGT-------------------------------GGAGA-------------------------------------------CCACCGATGGTAGAAG------CATCAACATGAAATCTGCT----------------GGCATCATCGG------------------------------------------CAGGAACGGACCTCAGTCCAAACA------GCCGTTCCTGG------------------------------TGGCTTTTTTCAAAGCC------------------------------------------------------------------------AGCGAGGTTTTGCTTCGTTCTG-------------TGAGAGCCACGGGAAGCAAGAAGAAG----------------------------------------AGCCACAACAGAAACAAAAGCAAAACACAAGCGAAATCAACACCAGCTCTCAAA----------------------------------------AGCGGAGATCAGAACACCAGTGAACAGAGGCAAGC----CTGCAAGAAACACGAACTCTACGTCAGCTTCCGGGATCTGGGATGGCAGGACTGGATTATTGCTCCAGAAGGCTACGCTGCCTTTTACTGTGATGGAGAATGT---TCATTTCCACTGAACGCACATATGAATGCCACGA---ATCATGCCATTGTGC---AGACCTTGGTCCAT---CTGATGTTTCCGGATAACG---TGCCAAAGCCTTGCTGTGCTCCGACCAAACTGAACGCCATCTCTGTGCTGTATTTCGACGACAGCTCCAATGTTATTCTG---AAGAAGTACAGGAATATGGTGGTGCGGTCCTGTGGGTGTCACTGA-----------------------------------------------------------------------------------------------------------------------------------------------------------------------------------------------------------------------------------------------------------------------------------------------------------------------------------------------------------------------------------------------------------------------------------------------------------------------------------------------------------------------------------------------------------------------
>BMP5_chicken
--------AT---GAACCTAACTGC------------------------------------ACTCAAAGCTTTCGTGGGCTTGCTCTGG----------------------------------------------------------------------------AATTGCTGGGTTCT---------------------------GGTGGGTCACGCACAGGGAGGTTTAGGAGACAATCATGTCCATTCGAGTTTTATT---------------------------------------------------------------TACAGGAGGCTGCGGAACCATGAAAGAAGG-----------------------------GAGATTCAGAG------------------------------------------------------AGAGATTCTCTCTATCCTGG---GTCT-------------ACCTCACAG---------ACCCAGAC------------------------------------------------------------------------------------CATTTTCACCAGGAAAGCAGGCTTCTTCTG-------------------------------------------------------------------------------------------CACCCCTCTTCAT-----GCT------GGACCTGTATAATGCCATGACAAA--------------------------------------------TGAAGAGGATACTGAGGAGCTGGAGTACTCACTGAAGGGATCCATGGCAGGGGAGAGCAGAGGGATGCGGAAAGGATACCCTGCCTCTCCAAATGGATATTCGCGGAGAATACAGTTGTCTCGCATGACCACCCTGGCCACACAGAATCCACCCTTAGCCAGCCTGCACGACACCAACTTTC--TGAATG-------------------------ATGCTGACATGGTCATG-----------AGCT--------------TTGTCAATTTAGTTGAAAG------------AGACAAGGACTTCTCCCACCAGCGAAGGCACTA---------------CAAGGAATTTCGGTTTGACCTCACTCAA----ATCCCACATGGAG---------AAGCAGTGACAGCAGCTGAATTCCGGATATA-----------------------CAAAGATCGAAGCAACAGCCGGTTTGAGAATGAAACAATTCAGA------------------TTAGCATTTATC---------AGATCATCAAGGAGTATCCCAA------------------CAGGGATGCAGACTTGTTCCTGTTA-------GACACAAGAAAGGCTCAAGCTTCTGA----------------TGTGGGC--------------------------------TGGTTTGTGTTTGACATTACT---GTGACCAGCAATCAC---------------------------------------------TGGGTGATT---------------AA--------------TCCACAGAACAA-------------TCTGGGCTTG----------------------------CAGCTCTGCGC-------------------------------TGAAA-------------------------------------------CAGGGGACGGTCGAAG------TATCAATGTTAAATCTGCT----------------GGCCTGATTGG------------------------------------------AAGGCACGGGCCTCAGTCAAAACA------GCCATTCATGG------------------------------TTGCGTTCTTCAAGGCA------------------------------------------------------------------------AGCGAAGTGCTTTTCCGCTCTG-------------TCCGAGCAGCCAACAATAAAAGGAAA----------------------------------------AACCAGAACCGCAACAAATCCAGTAGTCATCAGGAGTCTTCTAGGATGCCAAGT----------------------------------------GTTGGGGATTATAACACAAGTGAGCAAAAGCAAGC----ATGTAAGAAACATGAACTTTACGTCAGTTTCCGAGATTTGGGATGGCAGGACTGGATTATTGCACCAGAGGGCTATGCTGCATTTTACTGTGATGGAGAGTGT---TCCTTTCCCCTCAACGCCCACATGAATGCAACAA---ACCACGCCATTGTTC---AGACACTGGTTCAT---TTGATGTTCCCTGATCATG---TACCAAAACCATGCTGTGCACCAACAAAACTGAATGCCATCTCCGTGCTCTACTTTGATGACAGTTCCAACGTTATTTTA---AAGAAATACAGGAATATGGTGGTGCGTTCATGTGGCTGCCACTAG-----------------------------------------------------------------------------------------------------------------------------------------------------------------------------------------------------------------------------------------------------------------------------------------------------------------------------------------------------------------------------------------------------------------------------------------------------------------------------------------------------------------------------------------------------------------------
>BMP5_human
--------AT---GCATCTGACTGT------------------------------ATTTTTACTTAAGGGTATTGTGGGTTTCCTCTGG----------------------------------------------------------------------------AGCTGCTGGGTTCT---------------------------AGTGGGTTATGCAAAAGGAGGTTTGGGAGACAATCATGTTCACTCCAGTTTTATT---------------------------------------------------------------TATAGAAGACTACGGAACCACGAAAGACGG-----------------------------GAAATACAAAG------------------------------------------------------GGAAATTCTCTCTATCTTGG---GTTT-------------GCCTCACAG---------ACCCAGAC------------------------------------------------------------------------------------CATTTTCACCTGGAAAACAAGCGTCCTCTG-------------------------------------------------------------------------------------------CACCTCTCTTTAT-----GCT------GGATCTCTACAATGCCATGACCAA--------------------------------------------TGAAGAAAATCCTGAAGAGTCGGAGTACTCAGTAAGGGCATCCTTGGCAGAAGAGACCAGAGGGGCAAGAAAGGGATACCCAGCCTCTCCCAATGGGTATCCTCGTCGCATACAGTTATCTCGGACGACTCCTCTGACCACCCAGAGTCCTCCTCTAGCCAGCCTCCATGATACCAACTTTC--TGAATG-------------------------ATGCTGACATGGTCATG-----------AGCT--------------TTGTCAACTTAGTTGAAAG------------AGACAAGGATTTTTCTCACCAGCGAAGGCATTA---------------CAAAGAATTTCGATTTGATCTTACCCAA----ATTCCTCATGGAG---------AGGCAGTGACAGCAGCTGAATTCCGGATATA-----------------------CAAGGACCGGAGCAACAACCGATTTGAAAATGAAACAATTAAGA------------------TTAGCATATATC---------AAATCATCAAGGAATACACAAA------------------TAGGGATGCAGATCTGTTCTTGTTA-------GACACAAGAAAGGCCCAAGCTTTAGA----------------TGTGGGT--------------------------------TGGCTTGTCTTTGATATCACT---GTGACCAGCAATCAT---------------------------------------------TGGGTGATT---------------AA--------------TCCCCAGAATAA-------------TTTGGGCTTA----------------------------CAGCTCTGTGC-------------------------------AGAAA-------------------------------------------CAGGGGATGGACGCAG------TATCAACGTAAAATCTGCT----------------GGTCTTGTGGG------------------------------------------AAGACAGGGACCTCAGTCAAAACA------ACCATTCATGG------------------------------TGGCCTTCTTCAAGGCG------------------------------------------------------------------------AGTGAGGTACTTCTTCGATCCG-------------TGAGAGCAGCCAACAAACGAAAAAAT-------------------------------------------CAAAACCGCAATAAATCCAGCTCTCATCAGGACTCCTCCAGAATGTCCAGT----------------------------------------GTTGGAGATTATAACACAAGTGAGCAAAAACAAGC----CTGTAAGAAGCACGAACTCTATGTGAGCTTCCGGGATCTGGGATGGCAGGACTGGATTATAGCACCAGAAGGATACGCTGCATTTTATTGTGATGGAGAATGT---TCTTTTCCACTTAACGCCCATATGAATGCCACCA---ACCACGCTATAGTTC---AGACTCTGGTTCAT---CTGATGTTTCCTGACCACG---TACCAAAGCCTTGTTGTGCTCCAACCAAATTAAATGCCATCTCTGTTCTGTACTTTGATGACAGCTCCAATGTCATTTTG---AAAAAATATAGAAATATGGTAGTACGCTCATGTGGCTGCCACTAA-----------------------------------------------------------------------------------------------------------------------------------------------------------------------------------------------------------------------------------------------------------------------------------------------------------------------------------------------------------------------------------------------------------------------------------------------------------------------------------------------------------------------------------------------------------------------
>BMP5_mouse
--------AT---GCATTGGACTGT------------------------------ATTTTTACTTAGGGGTATTGTGGGCTTCCTCTGG----------------------------------------------------------------------------AGCGGCTGGGTTCA---------------------------AGTGGGTTATGCAAAAGGAGGCTTGGGAGACAATCACGTTCACTCCAGTTTTATT---------------------------------------------------------------TATAGAAGGCTACGGAACCATGAGAGACGG-----------------------------GAAATACAGAG------------------------------------------------------GGAAATTCTGTCTATTTTGG---GTTT-------------GCCTCACAG---------ACCCAGGC------------------------------------------------------------------------------------CCTTTTCACCAGGGAAACAAGCATCTTCTG-------------------------------------------------------------------------------------------CCCCCCTCTTTAT-----GCT------GGATCTCTACAATGCCATGGCTAG--------------------------------------------CGAAGACAACCCTGAGGAGTCGGAGTATTTGGTGAGGGTGTCCCTGGCTGGAGAGGCCAAAGAGACAAGAAAGGGATACCCAGCCTCTCCCAATGGGTATGCGCATCGTCTGCACTTACCACCAAGGACTCCTCTGACTACCCAGAGCCCACCTCTTGCCAGCCTACATGATACCAACTTTC--TGAATG-------------------------ATGCTGACATGGTCATG-----------AGCT--------------TTGTCAACTTAGTTGAAAG------------AGACAAGGACTTTTCTCATCAGAGGAGGCATTA---------------CAAAGAGTTTCGGTTTGATCTGACCCAG----ATTCCACATGGAG---------AAGCAGTGACAGCAGCAGAATTCCGGATTTA-----------------------TAAGGACAAGGGAAACCATCGATTTGAAAATGAAACAATTAAGA------------------TCAGCATATATC---------AGATCATCAAGGAATACACAAA------------------CAGGGATGCAGATCTTTTTCTGCTA-------GATACGAGGAAGACACAAGCTTTAGA----------------TGTGGGC--------------------------------TGGCTTGTCTTTGATATCACT---GTGACCAGCAACCAC---------------------------------------------TGGGTGATT---------------AA--------------TCCACAGAACAA-------------TTTGGGCTTA----------------------------CAGCTCTGTGC-------------------------------AGAGA-------------------------------------------CGGGGGATGGCCGCAG------CATCAATGTAAAATCTGCT----------------GGTCTTGTGGG------------------------------------------AAGACATGGGCCTCAGTCAAAACA------GCCATTCATGG------------------------------TGGCCTTCTTCAAGGCA------------------------------------------------------------------------AGCGAGGTACTTCTTCGATCCG-------------TGAGAGCAGCCAGCAAACGGAAAAAT-------------------------------------------CAAAACCGCAATAAATCCAACTCTCATCAGGACCCCTCCAGGATGCCCAGT----------------------------------------GCTGGAGATTATAATACCAGTGAACAAAAACAAGC----CTGCAAGAAGCACGAACTCTATGTGAGTTTCCGAGATCTGGGATGGCAGGACTGGATCATAGCACCAGAAGGGTATGCTGCATTTTATTGTGACGGGGAATGT---TCTTTTCCACTTAATGCCCATATGAATGCCACCA---ACCATGCCATAGTCC---AGACCCTGGTACAC---CTGATGTTTCCAGACCATG---TTCCCAAGCCTTGCTGCGCTCCAACCAAACTAAATGCCATCTCGGTCCTGTATTTTGATGACAGCTCCAATGTCATTTTG---AAAAAGTACAGAAATATGGTAGTACGTTCGTGTGGCTGCCACTAG-----------------------------------------------------------------------------------------------------------------------------------------------------------------------------------------------------------------------------------------------------------------------------------------------------------------------------------------------------------------------------------------------------------------------------------------------------------------------------------------------------------------------------------------------------------------------
>BMP8b_mouse
--------AT---GGCTGCGCGTCC------------------------------GGGACTCCTATGGCTACTGGGCCTGGCTCTGTGC------------------------------------------------------------------------------GTGTTGGGCGGC--------------------------------------------------GGTCACCTCTCGCATCCCCCGCACGTCTTTCC--------------------------------------------------------------CCAGCGTCGACTAGGAGTACGCGAGCCCCGC-----------------------------GACATGCAGCG------------------------------------------------------CGAGATTCGGGAGGTGCTGG---GGCT-------------GCCGGGGCG---------GCCCCGAT--------------------------------------------------------------------------------CCCGAGCACCGGTCGGGGCTGCCCAGCAGCCAGCGTCTG--------------------------------------------------------------------------------------CGCCCCTCTTTAT-----GTT------GGACCTGTACCGTGCCATGACGGA----------------------------------------------------------------------------------------------------------------------------------------------------------------------------------------------------TGACAGTGGCGGTGGGACCCCGCAGCCTCACTTGGACC-------------------------GTGCTGACCTGATTATG-----------AGCT--------------TTGTCAACATAGTGGA---------------ACGCGACCGTACCCTGGGCTACCAGGAGCCACA------------CTGGAAGGAATTCCACTTTGACCTAACCCAG----ATCCCTGCTGGGG---------AGGCTGTCACAGCTGCTGAGTTCCGGATCTA--------------------------CAAAGAACCCAGTACCCACCCGCTCAACACAACCCTCCACA------------------TCAGCATGTTCG---------AAGTGGTCCAAGAGCACTCCAA------------------CAGGGAGTCTGACTTGTTCTTTTTG-------GATCTTCAGACGCTCCGATCTGGGGA----------------CGAGGGC--------------------------------TGGCTGGTGCTGGACATCACA---GCAGCCAGTGACCGA---------------------------------------------TGGCTGCTG---------------AA--------------CCATCACAAGGA-------------CCTAGGACTC----------------------------CGCCTCTATGT-------------------------------GGAAA-------------------------------------------CCGAGGATGGGCACAG------CATAGATCCTGGCCTAGCT----------------GGTCTGCTTGG------------------------------------------ACGACAAGCACCACGCTCCAGACA------GCCTTTCATGG------------------------------TTGGTTTCTTCAGGGCC------------------------------------------------------------------------AACCAGAGTCCTGTGCGGGCCC-------------CTCGAACAGCAAGACCACTGAAGAAG------------------------AAGCAGCTAAATCAAATCAACCAGCTGCCGCACTCCAACAAACACCTAGGAATCCTTGATGATGGCCACG------------------------------------------------------------GTTCTCACGGCAGAGAAGTTTGCCGCAGGCATGAGCTCTATGTCAGCTTCCGTGACCTTGGCTGGCTGGACTCTGTCATTGCCCCCCAGGGCTACTCCGCCTATTACTGTGCTGGGGAGTGC---ATCTACCCACTGAACTCCTGTATGAACTCCACCA---ACCACGCCACTATGC---AGGCCCTGGTACAT---CTGATGAAGCCAGATATCA---TCCCCAAGGTGTGCTGTGTGCCTACTGAGCTGAGTGCCATTTCTCTGCTCTACTATGATAGAAACAATAATGTCATCCTG---CGCAGGGAGCGCAACATGGTAGTCCAGGCCTGTGGCTGCCACTGA-----------------------------------------------------------------------------------------------------------------------------------------------------------------------------------------------------------------------------------------------------------------------------------------------------------------------------------------------------------------------------------------------------------------------------------------------------------------------------------------------------------------------------------------------------------------------
>BMP8a_human
--------AT---GGCCGCGCGCCC------------------------------CGGACCGCTCTGGCTTCTGGGCCTGACGTTGTGC------------------------------------------------------------------------------GCGCTGGGCGGG-----------------------------------------------GGCGGCCCCGGCCTGCGACCCCCGCCCGGCTGTCC--------------------------------------------------------------CCAGCGACGTCTGGGCGCGCGCGAGCGCCGG-----------------------------GACGTGCAGCG------------------------------------------------------CGAGATCCTGGCGGTGCTCG---GGCT-------------ACCCGGGCG---------GCCCCGGC--------------------------------------------------------------CCCGCGCGCCACCCGCCGCCTCCCGGCTGCCCGCGTCCG--------------------------------------------------------------------------------------------------------CGCCGCTCTTCAT-----GCT------GGACCTGTACCACGCCATGGCTGG--------------------------------------------------------------------------------------------------------------------------------------------------------------------------------------------CGACGACGACGAGGACGGCGCGCCCGCGGAGCAGCGCC--TGGGCC-------------------------GCGCCGACCTGGTCATG-----------AGCT--------------TCGTCAACATGGTGGA---------------GCGAGACCGTGCCCTGGGCCACCAGGAGCCCCA------------TTGGAAGGAGTTCCGCTTTGACCTGACCCAG----ATCCCGGCTGGGG---------AGGCGGTCACAGCTGCGGAGTTCCGGATTTA--------------------------CAAGGTGCCCAGCATCCACCTGCTCAACAGGACCCTCCACG------------------TCAGCATGTTCC---------AGGTGGTCCAGGAGCAGTCCAA------------------CAGGGAGTCTGACTTGTTCTTTTTG-------GATCTTCAGACGCTCCGAGCTGGAGA----------------CGAGGGC--------------------------------TGGCTGGTGCTGGATGTCACA---GCAGCCAGTGACTGC---------------------------------------------TGGTTGCTG---------------AA--------------GCGTCACAAGGA-------------CCTGGGACTC----------------------------CGCCTCTATGT-------------------------------GGAGA-------------------------------------------CTGAGGACGGGCACAG------CGTGGATCCTGGCCTGGCC----------------GGCCTGCTGGG------------------------------------------TCAACGGGCCCCACGCTCCCAACA------GCCTTTCGTGG------------------------------TCACTTTCTTCAGGGCC------------------------------------------------------------------------AGTCCGAGTCCCATCCGCACCC-------------CTCGGGCAGTGAGGCCACTGAGGAGG------------------------AGGCAACCGAAGAAAAGCAACGAGCTGCCGCAGGCCAACCGACTCCCAGGGATCTTTGATGACGTCCGCG------------------------------------------------------------GCTCCCACGGCCGGCAGGTCTGCCGTCGGCACGAGCTCTACGTCAGCTTCCAGGACCTTGGCTGGCTGGACTGGGTCATCGCCCCCCAAGGCTACTCAGCCTATTACTGTGAGGGGGAGTGC---TCCTTCCCGCTGGACTCCTGCATGAACGCCACCA---ACCACGCCATCCTGC---AGTCCCTGGTGCAC---CTGATGAAGCCAAACGCAG---TCCCCAAGGCGTGCTGTGCACCCACCAAGCTGAGCGCCACCTCTGTGCTCTACTATGACAGCAGCAACAACGTCATCCTG---CGCAAGCACCGCAACATGGTGGTCAAGGCCTGCGGCTGCCACTGA-----------------------------------------------------------------------------------------------------------------------------------------------------------------------------------------------------------------------------------------------------------------------------------------------------------------------------------------------------------------------------------------------------------------------------------------------------------------------------------------------------------------------------------------------------------------------
>BMP8b_human
--------AT---GACCGCGCTCCC------------------------------CGGCCCGCTCTGGCTCCTGGGCCTGGCGCTATGC------------------------------------------------------------------------------GCGCTGGGCGGG-----------------------------------------------GGCGGCCCCGGCCTGCGACCCCCGCCCGGCTGTCC--------------------------------------------------------------CCAGCGACGTCTGGGCGCGCGCGAGCGCCGG-----------------------------GACGTGCAGCG------------------------------------------------------CGAGATCCTGGCGGTGCTCG---GGCT-------------GCCTGGGCG---------GCCCCGGC--------------------------------------------------------------CCCGCGCGCCACCCGCCGCCTCCCGGCTGCCCGCGTCCG--------------------------------------------------------------------------------------------------------CGCCGCTCTTCAT-----GCT------GGACCTGTACCACGCCATGGCCGG--------------------------------------------------------------------------------------------------------------------------------------------------------------------------------------------CGACGACGACGAGGACGGCGCGCCCGCGGAGCGGCGCC--TGGGCC-------------------------GCGCCGACCTGGTCATG-----------AGCT--------------TCGTTAACATGGTGGA---------------GCGAGACCGTGCCCTGGGCCACCAGGAGCCCCA------------TTGGAAGGAGTTCCGCTTTGACCTGACCCAG----ATCCCGGCTGGGG---------AGGCGGTCACAGCTGCGGAGTTCCGGATTTA--------------------------CAAGGTGCCCAGCATCCACCTGCTCAACAGGACCCTCCACG------------------TCAGCATGTTCC---------AGGTGGTCCAGGAGCAGTCCAA------------------CAGGGAGTCTGACTTGTTCTTTTTG-------GATCTTCAGACGCTCCGAGCTGGAGA----------------CGAGGGC--------------------------------TGGCTGGTGCTGGATGTCACA---GCAGCCAGTGACTGC---------------------------------------------TGGTTGCTG---------------AA--------------GCGTCACAAGGA-------------CCTGGGACTC----------------------------CGCCTCTATGT-------------------------------GGAGA-------------------------------------------CTGAGGACGGGCACAG------CGTGGATCCTGGCCTGGCC----------------GGCCTGCTGGG------------------------------------------TCAACGGGCCCCACGCTCCCAACA------GCCTTTCGTGG------------------------------TCACTTTCTTCAGGGCC------------------------------------------------------------------------AGTCCGAGTCCCATCCGCACCC-------------CTCGGGCAGTGAGGCCACTGAGGAGG------------------------AGGCAGCCGAAGAAAAGCAACGAGCTGCCGCAGGCCAACCGACTCCCAGGGATCTTTGATGACGTCCACG------------------------------------------------------------GCTCCCACGGCCGGCAGGTCTGCCGTCGGCACGAGCTCTACGTCAGCTTCCAGGACCTCGGCTGGCTGGACTGGGTCATCGCTCCCCAAGGCTACTCGGCCTATTACTGTGAGGGGGAGTGC---TCCTTCCCACTGGACTCCTGCATGAATGCCACCA---ACCACGCCATCCTGC---AGTCCCTGGTGCAC---CTGATGATGCCAGACGCAG---TCCCCAAGGCGTGCTGTGCACCCACCAAGCTGAGCGCCACCTCTGTGCTCTACTATGACAGCAGCAACAATGTCATCCTG---CGCAAGCACCGCAACATGGTGGTCAAGGCCTGCGGCTGCCACTGA-----------------------------------------------------------------------------------------------------------------------------------------------------------------------------------------------------------------------------------------------------------------------------------------------------------------------------------------------------------------------------------------------------------------------------------------------------------------------------------------------------------------------------------------------------------------------
>BMP7_chicken
--------ATGCCGGAGGGGCGCGT------------------------------CCCCCGGCGGGGCAGCCCCGCGCCCCCCGCGCCGCCCCCCAGCCGCCGCCGCCGCCGCCGCCGCCTCGCCGCGATGCCGGTGGGGCGCGGGCAGCCCGCCTCCTGGCTGCTGGTGCTGGGCGCC---------------------------GCCGCCCCCGCCCTCTGGCTGCGCTGCGTCCTCGCCGACTTCACGCTGGACAACG-------------------------------------------AGGTGCACTCCAGCTTCATCCACCGGCGGCTGCGCGGCCCCGAGCGCCGC-----------------------------GAGATGCAGCG------------------------------------------------------GGAGATCCTCTCCATCCTCG---GCCT-------------GCCGCACCG---------CCCGCGGC--------------------------------------------------------------------------------CGCACCTCCACGGCAAGCACAACTCGG--------------------------------------------------------------------------------------------------CCCCCATGTTCAT-----GCT------GGACCTCTACAATGCCATGTCCGT--------------------------------------------------------------------------------------------------------------GGAGGAGGGGGGGGCGGGGGCGGCGGCCGAGGAGGGCGAGGGCTTCTCCTACCCTTACAAGCCCATCTTCAGCACCCAGGGGCCGCCGCTGGCCAGCCTGCAGGACAGCAACTTCC--TCACCG-------------------------AGGCCGACATGGTCATG-----------AGCT--------------TCGTCAACTTGGTGGA---------------GCATGACAGAGAGTTTCACCATCAGCGCTGCCA------------TTACCGAGAGTTCAGGTTTGATCTCTCCAGA----ATCCCAGAGGGGG---------AAGAAGTGACGGCTGCCGAGTTCAGGATATA-----------------------CAAGGATTACATCCGCGAACGCTTCGATAATGAAACGTTCCAGA------------------TTAGTGTCTACC---------AGGTCCTCCAGGAGCACCCAGG------------------AAGGGATTCTGATTTGTTCCTGCTC-------GACTCCAGAACCATCTGGGCTGCAGA----------------AGAGGGG--------------------------------TGGCTGGTGTTTGACATCACT---GCAACCAGTAATCAC---------------------------------------------TGGGTGGTG---------------AA--------------TCCACAGCACAA-------------CCTTGGCCTG----------------------------CAGCTATCTGT-------------------------------GGAAA-------------------------------------------GCATAGATGGGCAAAG------CATCAACCCCAAGCTGGCA----------------GGGCTCATTGG------------------------------------------GAGGCACGGCCCACAAAACAAGCA------GCCCTTCACGG------------------------------TCGCCTTCTTCAAAGCC------------------------------------------------------------------------ACCGAGGTTCATCTCCGCAGCA-------------TCCGCTCCACAGGAGGGAAGCAGAGG----------------------------------------AGCCAGAATCGATCCAAAACGCCAAAGAACCAGGAAGCCTTCCGGGTGTCAAAC----------------------------------------ATCGCAGAGAACAGCAGCAGCGACCAGCGCCAAGC----CTGCAAGAAGCACGAGCTCTATGTCAGCTTCAGGGACCTGGGGTGGCAGGACTGGATCATCGCTCCAGAGGGCTATGCTGCGTATTACTGTGAAGGAGAATGC---GCTTTCCCATTGAATTCATACATGAATGCTACAA---ATCATGCCATTGTGC---AGACACTGGTTCAC---TTTATAAACCCAGAGACTG---TGCCGAAACCCTGCTGCGCTCCCACCCAACTCAATGCCATCTCAGTGCTCTATTTTGATGACAGCTCCAACGTTATCTTA---AAAAAGTACAGGAATATGGTGGTACGAGCATGCGGCTGTCATTAG-----------------------------------------------------------------------------------------------------------------------------------------------------------------------------------------------------------------------------------------------------------------------------------------------------------------------------------------------------------------------------------------------------------------------------------------------------------------------------------------------------------------------------------------------------------------------
>BMP7_human
--------AT---GCACGT------------------------------------GCGCTCACTGCGAGCTGCGGCGCCGCACAGCTTC-------------------------------------------------------------------------GTGGCGCTCTGGGCACC---------------------------------CCTGTTCCTGCTGCGCTCC--GCCCTGGCCGACTTCAGCCTGGACAACG-------------------------------------------AGGTGCACTCGAGCTTCATCCACCGGCGCCTCCGCAGCCAGGAGCGGCGG-----------------------------GAGATGCAGCG------------------------------------------------------CGAGATCCTCTCCATTTTGG---GCTT-------------GCCCCACCG---------CCCGCGCC--------------------------------------------------------------------------------CGCACCTCCAGGGCAAGCACAACTCGG--------------------------------------------------------------------------------------------------CACCCATGTTCAT-----GCT------GGACCTGTACAACGCCATGGCGGT--------------------------------------------------------------------------------------------------------------------------GGAGGAGGGCGGCGGGCCCGGCGGCCAGGGCTTCTCCTACCCCTACAAGGCCGTCTTCAGTACCCAGGGCCCCCCTCTGGCCAGCCTGCAAGATAGCCATTTCC--TCACCG-------------------------ACGCCGACATGGTCATG-----------AGCT--------------TCGTCAACCTCGTGGAACATGACAAGGAATTCTTCCACCCACGCTACCACCATCGAGAGTTCCG---------------------------GTTTGATCTTTCCAAG----ATCCCAGAAGGGG---------AAGCTGTCACGGCAGCCGAATTCCGGATCTA-----------------------CAAGGACTACATCCGGGAACGCTTCGACAATGAGACGTTCCGGA------------------TCAGCGTTTATC---------AGGTGCTCCAGGAGCACTTGGG------------------CAGGGAATCGGATCTCTTCCTGCTC-------GACAGCCGTACCCTCTGGGCCTCGGA----------------GGAGGGC--------------------------------TGGCTGGTGTTTGACATCACA---GCCACCAGCAACCAC---------------------------------------------TGGGTGGTC---------------AA--------------TCCGCGGCACAA-------------CCTGGGCCTG----------------------------CAGCTCTCGGT-------------------------------GGAGA-------------------------------------------CGCTGGATGGGCAGAG------CATCAACCCCAAGTTGGCG----------------GGCCTGATTGG------------------------------------------GCGGCACGGGCCCCAGAACAAGCA------GCCCTTCATGG------------------------------TGGCTTTCTTCAAGGCC------------------------------------------------------------------------ACGGAGGTCCACTTCCGCAGCA-------------TCCGGTCCACGGGGAGCAAACAGCGC----------------------------------------AGCCAGAACCGCTCCAAGACGCCCAAGAACCAGGAAGCCCTGCGGATGGCCAAC----------------------------------------GTGGCAGAGAACAGCAGCAGCGACCAGAGGCAGGC----CTGTAAGAAGCACGAGCTGTATGTCAGCTTCCGAGACCTGGGCTGGCAGGACTGGATCATCGCGCCTGAAGGCTACGCCGCCTACTACTGTGAGGGGGAGTGT---GCCTTCCCTCTGAACTCCTACATGAACGCCACCA---ACCACGCCATCGTGC---AGACGCTGGTCCAC---TTCATCAACCCGGAAACGG---TGCCCAAGCCCTGCTGTGCGCCCACGCAGCTCAATGCCATCTCCGTCCTCTACTTCGATGACAGCTCCAACGTCATCCTG---AAGAAATACAGAAACATGGTGGTCCGGGCCTGTGGCTGCCACTAG-----------------------------------------------------------------------------------------------------------------------------------------------------------------------------------------------------------------------------------------------------------------------------------------------------------------------------------------------------------------------------------------------------------------------------------------------------------------------------------------------------------------------------------------------------------------------
>BMP7_mouse
--------AT---GCACGT------------------------------------GCGCTCGCTGCGCGCTGCGGCGCCACACAGCTTC-------------------------------------------------------------------------GTGGCGCTCTGGGCGCC---------------------------------TCTGTTCTTGCTGCGCTCCGC--CCTGGCCGATTTCAGCCTGGACAACG-------------------------------------------AGGTGCACTCCAGCTTCATCCACCGGCGCCTCCGCAGCCAGGAGCGGCGG-----------------------------GAGATGCAGCG------------------------------------------------------GGAGATCCTGTCCATCTTAG---GGTT-------------GCCCCATCG---------CCCGCGCC-------------------------------------------------------------------------------------CGCACCTCCAGGGAAAGCATAATTCGG---------------------------------------------------------------------------------------------CGCCCATGTTCAT-----GTT------GGACCTGTACAACGCCATGGCGGT-----------------------------------------------------------------------------------------------------------------------------GGAGGAGAGCGGGCCGGACGGACAGGGCTTCTCCTACCCCTACAAGGCCGTCTTCAGTACCCAGGGCCCCCCTTTAGCCAGCCTGCAGGACAGCCACTTCC--TCACTG-----------------------AC--GCCGACATGGTCATG-----------AGCT--------------TCGTCAACCTAGTGGAACA------------TGACAAAGAATTCTTCCACCCTCGATACCACCA---------------TCGGGAGTTCCGGTTTGATCTTTCCAAG----ATCCCCGAGGGCG---------AAGCGGTGACCGCAGCCGAATTCAGGATCTA-----------------------TAAGGACTACATCCGGGAGCGATTTGACAACGAGACCTTCCAGA------------------TCACAGTCTATC---------AGGTGCTCCAGGAGCACTCAGG------------------CAGGGAGTCGGACCTCTTCTTGCTG-------GACAGCCGCACCATCTGGGCTTCTGA----------------GGAGGGC--------------------------------TGGTTGGTGTTTGATATCACA---GCCACCAGCAACCAC---------------------------------------------TGGGTGGTC---------------AA--------------CCCTCGGCACAA-------------CCTGGGCTTA----------------------------CAGCTCTCTGT-------------------------------GGAGA-------------------------------------------CCCTGGATGGGCAGAG------CATCAACCCCAAGTTGGCA----------------GGCCTGATTGG------------------------------------------ACGGCATGGACCCCAGAACAAGCA------ACCCTTCATGG------------------------------TGGCCTTCTTCAAGGCC------------------------------------------------------------------------ACGGAAGTCCATCTCCGTAGTA-------------TCCGGTCCACGGGGGGCAAGCAGCGC----------------------------------------AGCCAGAATCGCTCCAAGACGCCAAAGAACCAAGAGGCCCTGAGGATGGCCAGT----------------------------------------GTGGCAGAAAACAGCAGCAGTGACCAGAGGCAGGC----CTGCAAGAAACATGAGCTGTACGTCAGCTTCCGAGACCTTGGCTGGCAGGACTGGATCATTGCACCTGAAGGCTATGCTGCCTACTACTGTGAGGGAGAGTGC---GCCTTCCCTCTGAACTCCTACATGAACGCCACCA---ACCACGCCATCGTCC---AGACACTGGTTCAC---TTCATCAACCCAGACACAG---TACCCAAGCCCTGCTGTGCGCCCACCCAGCTCAACGCCATCTCTGTCCTCTACTTCGACGACAGCTCTAATGTCATCCTG---AAGAAGTACAGAAACATGGTGGTCCGGGCCTGTGGCTGCCACTAG-----------------------------------------------------------------------------------------------------------------------------------------------------------------------------------------------------------------------------------------------------------------------------------------------------------------------------------------------------------------------------------------------------------------------------------------------------------------------------------------------------------------------------------------------------------------------
>BMP6_zebra
--------ATGACGA----------------------------------------GCGCCTGGTTTGCTCTGCTGAGCTTCTTGTGGAG------------------------------------------------------------------------------CTGTTGTTTGGC----------------------------AGGTAGCAGTTCTGTACTGGATGGCTTTGAGCTTCAGTCCAACTTCATACATCG--------------------------------------------------------------------GAGGTTACGGTCTCAGGAGAAGAGG-----------------------------GAGATGCAGAA------------------------------------------------------AGAGATTCTGTCCATACTGG---GACT-------------GAACCACAG---------ACCCAGAC-----------------------------------------------------------------------------------CGCATCTGAACAGCGGCAAATATAATTCAG--------------------------------------------------------------------------------------------CACCCCTCTTCAT-----GCT------GGATCTGTACAACAGCATGTCCAC--------------------------------------------------------------------------------------------------------------------------------------------TGAAGAGAAGAGCGACGTGGATCAGTACAGGTCACTATTCACCACCACACGACCTGCTTTGGCTTCACATCATGACACTGAGTTCC--TGCATG-------------------------ACGCTGACATGGTCATG-----------AGTT--------------TTGTCAATTTGGTGGAAAA------------TGACAGGGAGCTATCTCTACAAAGAAGACACCA---------------TAAAGAGTTCAAATTCAACCTGTCCCAG----ATCCCAGAGGGAG---------AGGCCATCACAGCTGCAGAATTCAGGATCTA-----------------------CAAGGAGTGTGTGACCAGTGCCTTCCGGAACGAGACATTCCTAC------------------TCAGTGTGTTCC---------AGGTGGTTGGGGAGCATCCAGA------------------CAGGGATGCCGACCTGTTTCTGCTG-------GAATCTCGCAGGTTGTGGGGAGCTGA----------------GCAGGGT--------------------------------TGGCTGGAGTTTGACATTACA---GCTACCAGTAATCTC---------------------------------------------TGGGTGATG---------------AG--------------TCCACATCATAA-------------CCTGGGTCTG----------------------------CAGATCAGTGT-------------------------------GGAGA-------------------------------------------CCAGCAGTGGACGGAG------CATCAGTCCAAAGGATGCA----------------GGGTTAGTAGG------------------------------------------CCGTGATGGCGCTCTGGAGAGGCA------GCCTTTCATGG------------------------------TGGCCTTTTTCAAAGTG------------------------------------------------------------------------AGCGAAGTCCGTATCAGAACTT-------------CCCGGTCTACAGGCAAACAACGCCAG-------------------------------------------CGGAACCGCAACCGCTCCAATAGTCCACAGGAGGCATCAAAGGGACCGGCT----------------------------------------CATACAGATTACAACAGCAGTGATCAGAAGACAGC----CTGCAGAAAGCATGATCTGTATGTGAGTTTCAGAGAATTGAGCTGGCAGGACTGGATTATTGCACCTGAAGGCTACGCAGCAAACTACTGTGACGGAGAATGC---TCTTTTCCTCTAAACGCGCATATGAATGCTACTA---ATCATGCAATAGTAC---AGACACTGGTCCAT---CTGATGAATCCAGAGAACG---TCCCAAAGCCATGTTGTGCTCCAACCAAACTCCACGCAATCTCTGTGCTATACTATGATGATAATTCCAACGTCATTTTG---AAAAAATACAGGAACATGGTGGTGCGTTCGTGTGGCTGCCACTGA-----------------------------------------------------------------------------------------------------------------------------------------------------------------------------------------------------------------------------------------------------------------------------------------------------------------------------------------------------------------------------------------------------------------------------------------------------------------------------------------------------------------------------------------------------------------------
>BMP6_chicken
--------ATGCCGCGGCGGCTGGC-------------------------------------------CTGGCTGTGCTGCTGCTGGGC-----------------------------------------------------------------------------GCTGCTGAGCGGC---------------------------GCCTGCCGCCCCGCCGAGCCGCCGCCGCCCGCCGCCGCCCCGGGCTTCCTCTACC-------------------------------------------------------------------GGCGGCTGAAGTCGCACGAGAAGCGG-----------------------------GAGATGCAGCG------------------------------------------------------GGAGATCCTCTCCGTGCTGG---GGCT-------------GCCGCACCG---------TCCTCGCC---------------------------------------------------------------CGCCGCCGCGGGAACCGCCGGCGCCGCCGCCGGGACGGCTGCCGGCGG----------------------------------------------------------------------------------------------CGCCGCGCTTCAT-----GCT------GGACCTGTACCACGCGCTGGCCGA-----------------------------------------------------------------------------------------------------------------------------------GGGCGCGGAGGGAGCCGCGGGCGCGGAGAGGGGCGGCCGCCCGCAGCCCCCCGCCCCGCTGCCGCCGGTGCCCAGCGCGCAGGACAGCGCCTTCC--TCAACG-------------------------ACGCCGACATGGTGATG-----------AGCT--------------TCGTCAACCTGGTTGAGTA------------CGACAAGGAGTTCACCCCTCACCAGCAGCACCA---------------CAAGGAGTTCAAGTTCAATTTGTCTCAG----ATTCCCGAGGGCG---------AGGCTGTCACAGCTGCTGAGTTTCGGATCTA-----------------------CAAGGACTGCGTGGTGGAGAGCTTTAAAAACCAAACTTTTCTTA------------------TCAGCATCTACC---------AAGTGCTGCAGGAACATCCAAA------------------CAGAGCCTCTGACCTGTTTCTGCTG-------GATACGCGGGCGGTATGGGCTTCGGA----------------GGAGGGC--------------------------------TGGTTGGAGTTTGATGTCACT---GCCACCAGTAACATG---------------------------------------------TGGGTGATG---------------AA--------------TCCTCAGCACAA-------------CATGGGACTC----------------------------CAGCTGAGCGT-------------------------------GGTGA-------------------------------------------CCCACGACGGTTTCAG------TGTAAATCCTAGAGAAGCA----------------GGCCTTATAGG------------------------------------------GCGAGATGGCCCTTACGACAAGCA------GCCTTTCATGG------------------------------TGGCATTCTTCAAAGTG------------------------------------------------------------------------AGCGAAGTCCACGTGCGGACTA-------------CGAGGTCAGCGGCAAGCAGGCGCAGG----------------------------------------CAGCAAAATCGAAACCGCTCCACTCAGGCTCAGGATGTTTCCAGGGTGTCAACT----------------------------------------GTCACAGATTACAACAGCAGTGACTTAAAAACCGC----GTGCAGAAAGCATGAACTTTACGTTAGCTTCCAAGACTTGGGATGGCAGGACTGGATAATCGCTCCAAAGGGCTATGCAGCCAACTACTGTGATGGGGAGTGC---TCCTTTCCACTCAATGCACATATGAACGCAACCA---ACCACGCCATCGTCC---AAACTCTGGTTCAT---CTTATGAATCCTGATTACG---TTCCCAAACCATGCTGTGCACCTACCAAACTAAATGCCATATCAGTTCTTTATTTCGATGATAATTCTAATGTAATCTTG---AAGAAATACAGGAATATGGTAGTAAGAGCCTGTGGATGTCACTGA-----------------------------------------------------------------------------------------------------------------------------------------------------------------------------------------------------------------------------------------------------------------------------------------------------------------------------------------------------------------------------------------------------------------------------------------------------------------------------------------------------------------------------------------------------------------------
>BMP6_human
--------ATGCCGGGGCTGGGGCG-------------GAGGGCGCAGTGGCTGTGCTGGTGGTGGGGGCTGCTGTGCAGCTGCTGCGG--------------------------------------------------------GCCCCCGCCGCTGCGGCCGCCCTTGCCCGCTGCC---------------------------GCGGCCGCCGCCGCCGGGGGGCAGCTGCTGGGGGACGGCGGGAGCCCCGGCCGCA-------------------CGGAGCAGCCGCCGCCGTCGCCGCAGTCCTCCTCGGGCTTCCTGTACCGGCGGCTCAAGACGCAGGAGAAGCGG-----------------------------GAGATGCAGAA------------------------------------------------------GGAGATCTTGTCGGTGCTGG---GGCT-------------CCCGCACCG---------GCCCCGGCCCCTGCACGGCCTCCAACAGCCGCAGCCCCCGGCGCTCCGGCAGCAGGAGGAGCAGCAGCAGCAGCAGCAGCTGCCTCGCGGAGAGCCCCCTCCCGGGCGACTGAAGTCCG----------------------------------------------------------------------------------------------CGCCCCTCTTCAT-----GCT------GGATCTGTACAACGCCCTGTCCGCCGACAACGACGAGGACGGGGCGTCGGAGGGGGAGAGGCAGCAGTCCTGGCCCCACGAAGCAGCCAGCTCGTCCCAGCGTCGGCAGCCGCCCCCGGGCGCCGCGCACCCGCTCAACCGCAAGAGCCTTCTGGCCCCCGGA-----------------------------------TCTGGCAGCGGCGGCGCGTCCCCACTGACCAGCGCGCAGGACAGCGCCTTCC--TCAACG-------------------------ACGCGGACATGGTCATG-----------AGCT--------------TTGTGAACCTGGTGGAGTA------------CGACAAGGAGTTCTCCCCTCGTCAGCGACACCA---------------CAAAGAGTTCAAGTTCAACTTATCCCAG----ATTCCTGAGGGTG---------AGGTGGTGACGGCTGCAGAATTCCGCATCTA-----------------------CAAGGACTGTGTTATGGGGAGTTTTAAAAACCAAACTTTTCTTA------------------TCAGCATTTATC---------AAGTCTTACAGGAGCATCAGCA------------------CAGAGACTCTGACCTGTTTTTGTTG-------GACACCCGTGTAGTATGGGCCTCAGA----------------AGAAGGC--------------------------------TGGCTGGAATTTGACATCACG---GCCACTAGCAATCTG---------------------------------------------TGGGTTGTG---------------AC--------------TCCACAGCATAA-------------CATGGGGCTT----------------------------CAGCTGAGCGT-------------------------------GGTGA-------------------------------------------CAAGGGATGGAGTCCA------CGTCCACCCCCGAGCCGCA----------------GGCCTGGTGGG------------------------------------------CAGAGACGGCCCTTACGACAAGCA------GCCCTTCATGG------------------------------TGGCTTTCTTCAAAGTG------------------------------------------------------------------------AGTGAGGTGCACGTGCGCACCA-------------CCAGGTCAGCCTCCAGCCGGCGCCGA----------------------------------------CAACAGAGTCGTAATCGCTCTACCCAGTCCCAGGACGTGGCGCGGGTCTCCAGT----------------------------------------GCTTCAGATTACAACAGCAGTGAATTGAAAACAGC----CTGCAGGAAGCATGAGCTGTATGTGAGTTTCCAAGACCTGGGATGGCAGGACTGGATCATTGCACCCAAGGGCTATGCTGCCAATTACTGTGATGGAGAATGC---TCCTTCCCACTCAACGCACACATGAATGCAACCA---ACCACGCGATTGTGC---AGACCTTGGTTCAC---CTTATGAACCCCGAGTATG---TCCCCAAACCGTGCTGTGCGCCAACTAAGCTAAATGCCATCTCGGTTCTTTACTTTGATGACAACTCCAATGTCATTCTG---AAAAAATACAGGAATATGGTTGTAAGAGCTTGTGGATGCCACTAA-----------------------------------------------------------------------------------------------------------------------------------------------------------------------------------------------------------------------------------------------------------------------------------------------------------------------------------------------------------------------------------------------------------------------------------------------------------------------------------------------------------------------------------------------------------------------
>BMP6_mouse
--------ATGCCCGGGCTGGGGCG-------------GAGGGCGCAGTGGCTGTGCTGGTGGTGGGGGTTGCTGTGCAGCTGCGGCCC-----------------------------------------------------------CCCGCCACTGCGGCCCCCTCTGCCGGTAGCC------------------------------GCGGCCGCCGCCGGGGGGCAGCTGCTGGGAGCCGGCGGGAGCCCGGTGCGCG----------------------CTGAGCAGCCACCGCCACAGTCCTCTTCTTCGGGCTTCCTCTATCGGCGGCTCAAGACCCACGAGAAGCGG-----------------------------GAGATGCAAAAGGAGATCCTGTCGGTGCT------------------------------------GGGGCTCCCGCACAGGCCGC---GGCC-------------CCTGCACGGTCTCCAGCAGCCTCAGCCCCCGGTGCTCCCGCCA------------------------CAGCAGCAGCAGCAGCAGCAGCAGCAGCAGACGGCCCGCGAGGAGCCCCCTCCAGGGCGGCTGAAGTCCG----------------------------------------------------------------------------------------------CTCCACTCTTCAT-----GCT------GGATCTCTACAACGCCCTGTCCAATGACGACGAAGAGGATGGGGCATCGGAGGGTGTGGGGCAAGAGCCTGGGTCCCACGGAGGGGCCAGCTCGTCCC--------------------------------------AGCTCAGGCAGCCGTCTCCCGGCGCTGCACACTCCTTGAACCGCAAGAGTCTCCTGGCCCCGGGACCCGGTGGCGGTGCGTCCCCACTGACTAGCGCGCAGGACAGCGCTTTCC--TCAACG-------------------------ACGCGGACATGGTCATG-----------AGCT--------------TTGTGAACCTGGTGGAGTA------------CGACAAGGAGTTCTCCCCACATCAACGACACCA---------------CAAAGAGTTCAAGTTCAACCTATCCCAG----ATTCCTGAGGGTG---------AGGCGGTGACGGCTGCTGAGTTCCGCGTCTA-----------------------CAAGGACTGTGTGGTGGGGAGTTTTAAAAACCAAACCTTTCTTA------------------TCAGCATTTACC---------AAGTCTTGCAGGAGCATCAGCA------------------CAGAGACTCTGACCTATTTTTGTTG-------GACACCCGGGTGGTGTGGGCCTCAGA----------------AGAAGGT--------------------------------TGGCTGGAATTTGACATCACA---GCAACTAGCAATCTG---------------------------------------------TGGGTGGTG---------------AC--------------ACCGCAGCACAA-------------CATGGGGCTC----------------------------CAGCTGAGTGT-------------------------------GGTGA-------------------------------------------CTCGGGATGGACTCCA------CGTCAACCCCCGTGCGGCG----------------GGCCTGGTGGG------------------------------------------CAGAGACGGCCCTTACGACAAGCA------GCCCTTCATGG------------------------------TGGCCTTCTTCAAGGTG------------------------------------------------------------------------AGCGAGGTCCACGTGCGCACCA-------------CCAGGTCAGCCTCCAGTCGGCGGCGG----------------------------------------CAGCAGAGTCGCAACCGGTCCACCCAGTCGCAGGACGTGTCCCGGGGCTCCGGT----------------------------------------TCTTCAGACTACAACGGCAGTGAGTTAAAAACAGC----TTGCAAGAAGCATGAGCTCTATGTGAGCTTCCAGGACCTGGGATGGCAGGACTGGATCATTGCACCCAAAGGCTACGCTGCCAACTACTGTGATGGAGAGTGT---TCCTTCCCACTCAACGCACACATGAATGCCACCA---ACCACGCCATTGTAC---AGACCTTGGTCCAC---CTTATGAATCCCGAGTACG---TCCCCAAACCATGCTGCGCACCAACCAAACTGAATGCCATCTCGGTTCTTTACTTCGATGATAACTCCAATGTCATCTTG---AAAAAGTACAGGAATATGGTCGTGAGAGCTTGTGGTTGCCATTAA-----------------------------------------------------------------------------------------------------------------------------------------------------------------------------------------------------------------------------------------------------------------------------------------------------------------------------------------------------------------------------------------------------------------------------------------------------------------------------------------------------------------------------------------------------------------------
>BMP15_human
--------AT---GGTCCTCCTCAG---------------------------------TATTCTTAGAATTCTTTTTCTTTGTGAACTC------------------------------------------------------------------------------GTGCTTTTCAT----------------------------GGAACACAGGGCCCAAATGGCAGAAGGAGGGCAGTCCTCTATTGCCCTTCTGGCT-------------------------------------------------------------------GAGGCCCCTACTTTGCCCCTGATTGA----------------------------------------------------------------------------------------------GGAGCTGCTAGAAGAATCCC-----CT-------------GGCGAACAGCCAAGGAAGCCCCGGCT--------------------------------------------------------------------------------------------CCTAGGGCATT------------------------------------------------------------------------------------------------------CACTGCGGTACAT-----GCT------GGAGTTGTACCGGCGTTCAGCTGA-----------------------------------------------------------------------------------------------------------------------------------------------------------------------------------------------------CTCGCATGGGCACCCTAGAGAGAACCGCA--CCATTG-------------------------GGGCCACCATGGTGAGGCTGGTGA----AGCC------------CTTGACCAATGTGGCAAG---------------GCCTCACAGAGGTACCTGGCATATACAGATCCT-----------------GGGCTTTCCTCTCAGACCAAACCGAGGACTATACCAACTAGTT---------AG-----------AGCC--ACTGTGGTTTAC-----------------------------CGCCATCATCTCCAACTAACTCGCTTCAATCTCTCCTG-------------------------CCATGTGGAGCCCTGGGTGCAGAAAAACCCAACCAACCACTTCCCTTCCTCAGAAGGAGATTCCTCAAAACCTTCCCTG-------ATGTCTAACGCT---------------------------------------------------------------------TGGAAAGAGATGGATATCACA---CAACTTGTTCAGCAA---------------------------------------AGGTTCTGGAATAAC---------------AA--------------GGGACACAGGAT-------------CCTACGACTC-----------------------------CGTTTTATGT---------------------------GTCAGCAGC-------------------------------------------AAAAAGATAGTGGTGG------TCTTGAGCTCTGGCATGGC----------------------------------------------------------------------------ACTTCATCCTTGGACAT------TGCCTTCTTGT------------------------------TACTCTATTTCAATGAT------------------------------------------------------------------------ACTCATAAAAGCATTCGGAAGGCTAAATTTCTTCCCAGGGGCATGGAGGAGTTCATGGAAA--------------------------------------------------------GGGAATCTCTTCTCCGGAGAACCCGACAAGCAGATGGT-------------------ATCTCAGCTGAGGTTACTGCCTCTTCCTCAAAACATAGCGGGCCTGAAAATAACCA----GTGTTCCCTCCACCCTTTCCAAATCAGCTTCCGCCAGCTGGGTTGGGATCACTGGATCATTGCTCCCCCTTTCTACACCCCAAACTACTGTAAAGGAACTTGT---CTCCGAGTACTACGCGATGGTCTCAATTCCCCCA---ATCACGCCATTATTC---AGAACCTTATCAATCAGTTGGTGGACCAGAGTG------TCCCCCGGCCCTCCTGTGTCCCGTATAAGTATGTTCCAATTAGTGTCCTTATGATTGAGGCAAATGGGAGTATTTTGTAC---AAGGAGTATGAGGGTATGATTGCTGAGTCTTGTACATGCAGATGA-----------------------------------------------------------------------------------------------------------------------------------------------------------------------------------------------------------------------------------------------------------------------------------------------------------------------------------------------------------------------------------------------------------------------------------------------------------------------------------------------------------------------------------------------------------------------
>BMP15_mouse
--------AT---GGCCCTTCTCAC---------------------------------AATTCTTAGAATTCTTTTGTGGGGAGTGGTG------------------------------------------------------------------------------CTTTTTATGGAA---------------------------CAGAGGGTCCAAATGGCAAAGCCAGGGTGGCCCTCCACCGCCCTCCTTGCTGACG-----------------------------------------------------------ACCCTACATTGCCCTCAATTTTGGATCTGGCCAA----------------------------------------------------------------------------------------------AGAAGCCCCTGGCAAGG------AGAT-------------GAAGCAATG---------GCCC-------------------------------------------------------------------------------------------------CAAGGCTATC------------------------------------------------------------------------------------------------------CCCTGAGGTACAT-----GCT------CAAGTTATACCATCGTTCGGCTGA-----------------------------------------------------------------------------------------------------------------------------------------------------------------------------------------------------CCCGCATGGCCATCCAAGGGAGAACCGCA--CGATTG-------------------------GAGCGAAAATGGTGAGGCTGGTAA----AGCC------------GTCGGCCAACACAGTAAG---------------GCCTCCCAGAGGTTCCTGGCATGTACAGACCCT-------------------GGACTTTCCTCTAGCATCA---------AACCAGGTAGCAT---------ACGAACTAATCAGAGCC--ACTGTGGTTTAC-----------------------------CGCCATCAACTTCATCTAGTTAATTACCATCTCTCCTG-------------CCATGTGGAAACTT------------GGGTTCCTAAATGCCGGACCAA--------------------------GCACTTACCTTCTTCTAAATCGGGTTCCTCAAAGCCTTCTCCCATGTCTA----------------AAGCC----------------------------------TGGACAGAGATAGATATTACA---CATTGTATTCAGCAG---------------------------------------AAGCTCTGGAATCGC---------------AA--------------GGGACGGAGTGT-------------TCTTCGCCTC-----------------------------CGCTTCATGT------------------------------------------------------------------------------------GTCAGCAGCAAAAAGGCAATGAGACTCGTGAGTTCC-------------GGTGGCATGGCATG----------------------------------------------------ACATCCTTGGATGT------TGCCTTCTTGC------------------------------TACTCTATTTCAATGAC------------------------------------------------------------------------------ACCGATGACAGAGTTCAGGGTAAACTTCTTGCAAGAGGCCAAGAGGAGTTAACTGATAGGGAATCTTCTTTTCTCATGCGGAGTGTCCGGCAAGCATGCAGCATTGAATCTGATGCCTCTTGTCCTTCTCAGGAACATGATGGGTCTGT------------------------------------------------------------------AAATAACCA----GTGTTCCCTCCATCCTTACAAGGTCAGCTTCCACCAACTAGGCTGGGATCACTGGATCATTGCTCCTCGTCTCTATACCCCAAATTACTGTAAAGGAATCTGT---ACTCGGGTATTACCCTATGGTCTCAATTCACCCA---ACCATGCCATCATTC---AGAGCCTTGTCAATGAACTAGTGAATCACAGTG------TACCTCAGCCTTCCTGTGTCCCTTATAATTTTCTTCCTATGAGCATCCTCCTGATTGAGACCAACGGGAGTATCTTGTAC---AAGGAGTATGAGGGTATGATTGCCCAGTCCTGTACATGTAGATAA-----------------------------------------------------------------------------------------------------------------------------------------------------------------------------------------------------------------------------------------------------------------------------------------------------------------------------------------------------------------------------------------------------------------------------------------------------------------------------------------------------------------------------------------------------------------------
>GDF5_chicken
--ATGAAAATCCTGCATTTTCTCAC------------------------------TTTACTGCTTTGGCATTTGACTTGGCTGTCTCTG------------GATCGTGTTCCTGGAGCACTGAGTAACTCCGAAGCAGGCCAGAGTAATCCAGGGTCTAAAACAGATCTGTTAAAAGCA---------------------------GAAGGAAAAGAGAGGACTGCCTCAGCACGGGCGGGCGCGCCGCGGGCTGCGAACC-----------------------------ATGGATTTAGCACCGGGACCTCGAAGGCGAGGGCTAAAAGCAACGCTGCTCAGGCTGGAGCTCTGCTGGCCAAGAACGAT-------------GAATCACAGAGGGTTCTTTCAAGAACAGCAGTCACAGAGGCAAAGGTAGG---------------ACATCTCCCGAGCAGACCTT-----CT-------------GCAGTAAGGACGGTGACTCCAAAGGT-----------------------------------------------------------------CCCAAATCTTGGCAGCAAGGCGGCTCTGAAGAAAACTGGCACGGGCGGCACTGATGCCAGCTCCTTCAAAACGAAGAAGACTAAAGAGCCTGTGACCCAAAGGGAAGCTAAGGAAACCTTCAGACAGCCCCCTATAACGCCACATGAATACAT-----GCT------CTCTTTGTACAGGACTCTCTCAGA------------------------------------------------------------------------------------------------------------------------------------------------------------------------------------------------TGCAGAAAGAAAAGGTGTTAATGGAAGTGTAAAA--CTGGAGGCTGGAC------------------TCGCCAATACAATAACC-----------AGCT--------------TTATAGACAAGGGACAAGA-----------------------TGAGCGAGCGCCAACCATAAGA-------------AAACAAAAATATATTTTTGACATCAGT-------GCATTAGAAAAAG---------ATGGCCTGCTGGGAGCAGAGCTTCGAATACTGAGGAAAAAGCCTTCTGATACGTGGAAGTCTCATTCTTCT-----------GGAAAAACTTCCCAGG-------------------TGAAATTATTT---------AGTTGCTCTACCAACAGACAAG-----------------------------CAGCAACACTGCTG-------GACTCTCGTACC----GTCAGTATCA----------------CGGACACACCAAAA-------------------------TGGGAAGTGTTTGACATCTGG---AAGCTTTTTAGGAAC------------------------------------------------TTTAAA---------------AA-----------------CTTGGTTAA-------------CTTGTGTTTC----------------------------GAACTGGAAAC----------------------------------TT-------------------------------------------TTGACAGGGGGAGAGC------GGTTGATCTCAGGACTGTG----------------GGATTTAACAG---------------------------------------AACGGGAAGACAGGTCAACGAAAAGGC------TCTCTTCTTGGTATTTGGGAGGACAAAGAAAAGGG------ACTTATTTTTCAATGAA------------------------------------------------------------ATCAAAGCTAGATCCGGCCAGGACGACAAAACCGTGTATGAGTA---CTTATTCAATCAGAGGCGGAAGAGAA---------------------------------------------------------GAGCTCCTCTGGCAACACGGCAAGGGAAGAGGCCCAG---------------------------------------------------------TAAGAACCTGAAGGCAAG----GTGTAGCAGAAAAGCCCTCCATGTGAATTTTAAGGACATGGGCTGGGATGACTGGATAATAGCACCCCTGGAATACGAAGCGTATCACTGCGAAGGTCTGTGT---GAGTTCCCCCTCCGATCCCACCTGGAGCCCACCA---ATCACGCCGTTATCC---AAACTTTAATGAAC---TCAATGGACCCCGAATCAA---CGCCTCCAACTTGCTGTGTCCCAACCAGGCTGAGTCCTATCAGCATTCTCTTCATTGACTCTGCAAACAATGTGGTCTAC---AAGCAGTACGAGGACATGGTGGTGGAGTCGTGTGGCTGCAGGTAG-----------------------------------------------------------------------------------------------------------------------------------------------------------------------------------------------------------------------------------------------------------------------------------------------------------------------------------------------------------------------------------------------------------------------------------------------------------------------------------------------------------------------------------------------------------------------
>BMP3a_zebra
--------AT---GGATCGCTGTCA------------------------------GCGGCTGTTTGTCCTCCTGTTGGGATGCGGTTAT----------------------------------------------------------------------------CTGTGCTGTGGATA------------------------------------------------------------------CTGTGCTGTGCTTAAA----------------------------------------------------------------ACGCCTGTCATGGGGTTCTCTAAAGATGT-----------------------------GCAACTTGGACAAAAAGC-----------------------------------------------AGAAGAGCCAGAGAAGCAGC---AAGT-------------GAAGAAGAG--------------------------------------------------------------------------------------------------------------CGAGCAGGATACGC--------------------------------------------------------------------------------------------------TGTCAGAGCACAT-----GCA------GATGCTCTACGCCAAATACACCAG----------------------------------------------------------------------------------------------------------------------------------------------------------------------------------------------------------------------CGCGGGATTCCCTCTCAAAG-------------------------ACGGAAACACTGTCCGC-----------AGCT---------------------------------------------TCAAGGGCCATTTGGGAACCATCAACAATAGGC-----------------AGTTGCAGATCTTTAACCTCACATCC----CTCACCAAGTCTG---------AAGATGTTCTCTCAGCGACGCTGCACTACTACATTG--------GTGATCTTCACAACAGCAGCCACAGATGCTCAAAACACAAGAGCTGTGCTCAACACAACCTCAGAAGACAAGCTCACGTTCACCTTGACGTCTGGAGCTTCAGCTTAGTGAAAAA------------CACAACTAGAACCATCGGCCATTTTCCAATC-------AACATCTCCACGATGCACTGGGACTT----------------CATATCA--------------------------------TGGCAGTGGAAAGACATCACT---CGTGTGGTCAACCAAGCCAAGCATCACGACCAGCTCCTCATAGGCATTAACATCAACTCCAGAGGGCAC---------------CA--------------ACCCTGGAAGAAACTCTTGTCAGACCGATCTCCTTACATTCTAGTCTACGCAAATGACTCAGCCATTTCTGAACCTGAAAGTGTGGTGTCCACCCTTCAGAGACACAAAAGCAGACTGTTGCCCAATCTTCATATGCTGGAATCGCATAACCGCAACGCATCCGCACAA------CATCGAAGCAGACGATCCACCAACATCCTCCTTCCACTGCAGAACA---------------------------------ATGAGCTCCCAGGTCCAGAGTACCCTTATGAGA------TCCCTACATGGGATGAGGCCAGC------------------CCTTATGATCCGATGGA---------------------------------------------------------------------------GAGCAAAACTGTCAAGCGGCCCCGCAAGAAGCCTCGCAAGAACCCACGACACAAGAAC---------------------------------------------------CCGCTCCTGCAGTTCGATGAGCAGACCATTAAAAAAGCTCGCA--------------------------------------------------AGAAGCAGTGGAACGAGCCCAGGAA----CTGTGCTCGCAGATATTTAAAGGTGGACTTCGCTGATATCGGCTGGAGCGAGTGGATTATCTCACCAAAGTCGTTTGATGCGTATTACTGTTCTGGATCATGT---CAGTTCCCCATGCCAAAGTCTCTGAAACCTTCCA---ATCACGCCACCATTC---AGAGCATCGTGCGG---GCAGTCGGTGTGGTGCCGGGCATCCCGGAGCCCTGCTGTGTGCCCGAAAAGATGTCATCCCTAAGCATTCTCTTCTTCGACGAAGACAAGAACGTGGTCCTC---AAGGTCTACCCTAACATGACAGTGGACTCCTGCGCCTGTCGGTAA-----------------------------------------------------------------------------------------------------------------------------------------------------------------------------------------------------------------------------------------------------------------------------------------------------------------------------------------------------------------------------------------------------------------------------------------------------------------------------------------------------------------------------------------------------------------------
>BMP3a_chicken
--------ATGGCAGCTCCGGCCCG------------------------------CTGGGTGCTGTGCCTGTGCCTGGGCTGCCTGTGC-----------------------------------------------------------------------------CTGGCTCCGGGGG---------------------------ACGTGCTGCGGGCACGCTGGGCCGGGCTGCGGCGGAGGGCTGCGCGGGGCGGCCG-------------------------------------------------------------------------------------------------------------------------------------------------------------------------------------------GGCGAGAGCAGGTGACCACG---GGCT-------------GCAGCCGGG---------GGACAAGG-------------------------------------------------------------------------------------------------------------------------------------------------------------------------------------------------------------TGTCGGAGCACAT-----GCT------GCGCCTTTACGCGCAGTACAGCGC--------------------------------------------------------------------------------------------------------------------------------------------------------------------------------------TGGTCCGGCGGAGCCGCCCCGAGAGCCGCCCGCCCCGCACCTCC--GCCGCG----------------------------GGAACACCGTGCGA-----------GGGT--------------TCC----------------------------GCCCGAGGGCTGCAGGGAGCCCTGGAAGCCAGG-----------------AGCTGTATGTTTTTAACTTGACTTCA----CTCACCAAGTCAG---------AAAATATCTTGTCAGCTTCGTTGCATTATTATATCG--------GTGATCTGCTGGACGCTGACTGGAACTGTTCCCAGTCTGGAGGCTGTTCTCATC------------GTGGGCACAGGAAACCTG---------AAATTCAAATACATCTTTCGGTGTGGACCTTTCCATCTGTTGGGAACCAGACCCG-----------------GGGTCTGGGCCACTTCCTAATAAACA----------------TCTCCAGCTCTTACAGCGATGTCCTTTCC----------TGGCAGTGGAAAGATATCACT---CAGGTCCTGCACAAAGCAAAACAGAGCAATGAACTTCTGATTGGTGTCAAAA--------TGGATTCAACCAGCCGTCACCTGTGG--------AGGAGGGCACCATTTCAC-------------TATGAGCCCTACATTCTGATATATGCCAATGACTCTGCCATTTCAGAGC--CAGAAAACGTTGTTTCCAGTTTGCAAGGGCACCA-------------------------------------------CAATCCTTTGGCAAGGGTCTTCCCTAGGCCAGAAAATCACATGAGGAGCAGCCTTGGAAAGCGGCGGC-----------------------------------------GAAAACGCTCCACCAACGTCCTGTT------GCCATTGCAGAA-----------------------------CAACGAGCTTCCAGGAG----------------------CCGAGTACCAGTACAATGAGGATGAGAGGTGGGAAGACAGAAAACCGTACAAAACTTTCCAGCCTCGACTGG-------------CCGAGAGGGCAAAGAGTAAGAAAAAG-------------------------------------CAGAGGAAGAACCACCACCAGAAGAGCC-AGACTCTCCAATTTGATGAGCAGACCTTGAAGAAGGCGAGGAGGAAGCAGTG------------------------------------GAATGAGCCACGGTA----TTGTGCCCGACGCTATCTCAAGGTGGATTTTGCTGACATTGGCTGGAGCGAGTGGATTATTTCCCCAAAATCCTTTGATGCCTATTACTGCTCAGGGGAATGT---CAGTTCCCAATTCCAAAGGCCTTGAAGCCATCCA---ACCATGCCACCATCC---AGAGCATAGTGAGA---GCTGTCGGCGTTGTCCCTGGAATTCCTGAGCCGTGCTGCGTTCCTGACAAAATGTCATCTCTCAGCATCTTATTCTTCGATGAAAATAAGAATGTGGTTCTC---AAAGTGTACCCCAACATGACAGTAGAGTCCTGCGCGTGCAGATAA-----------------------------------------------------------------------------------------------------------------------------------------------------------------------------------------------------------------------------------------------------------------------------------------------------------------------------------------------------------------------------------------------------------------------------------------------------------------------------------------------------------------------------------------------------------------------
>BMP3a_human
--------AT---GGCTGGGGCGAG------------------------------CAGGCTGCTCTTTCTG------------------------------------------------------------------------------------------------TGGCTGGGCTGC------------------------------------TTCTGCGTGAGCCTGGCGCAGGGAGAGAGACCGAAGCCACCTTTCC-------------------------------------------------------------------------------------------------------------------------------------------------------------------------------------------CGGAGCTCCGCAAAGCTGTGCCAGGTG-------------ACCGCACGGCAGGTGGTGGCCCGGAC----------------------------------------------------------------------------TCCGAGCTGCAGCCGCAAGACAAGG--------------------------------------------------------------------------------------------------------TCTCTGAACACAT-----GCT------GCGGCTCTATGACAGGTACAGCAC---------------------------------------------------------------------------------------------------------------------------------------------------------------------------------------GGTCCAGGCGGCCCGGACACCGGGCTCCCTGGAGGGAGGC-----TCGCAGCCCTGGCGCCCTCGGCTCCTGCGCGAAGGCAACACGGTTCGC-----------AGCT--------------TTCGGGCGGCAGCAGCAGA----------------------------AACTCTTGAAAGAAAAG-----------------GACTGTATATCTTCAATCTGACATCG----CTAACCAAGTCTG---------AAAACATTTTGTCTGCCACACTGTATTTCTGTATTG--------GAGAGCTAGGAAACATCAGCCTGAGTTGTCCAGTGTCTGGAGGATGCTCCCATCATGCTCAGAGGAAACACATTCAGATTGATC-----------TTTCTGCATGGACCCTCAAA-------------TTCAGCAGAAACCAAAGTCAACTCCTT----------GGCCATCTGTCAGTGGATA-----------------------TGGCCAAATCTCATCGAGATATTATGTCC----------TGGCTGTCTAAAGATATCACT---CAACTCTTGAGGAAGGCCAAAGAAAATGAAGAGTTCCTCATAGGATTTAACATTACGTCCAAGGGACGC---------------CA-----------GCTGCCAAAGAGGAGGTTACCTTTT---CCAGAGCCTTATATCTTGGTATATGCCAATGATGCCGCCATTTCTGAGC-----------------------------------------------------------------------------------------CAGAAAGTGTGGTATCAAGCTTACAGGGACACCGGAATTTTCCCACTGGAACTGTTCC--------------------------------------CAAATGGGATAGCCACATCAGAGCTGC-------CCTTTCCATTGAGCGGAGGAAGAAGCGCTCTACTGGGGTCTTGCTGCCTCTGCAGAAC------AACGAGCTTCCTGGGGCAGAATACCAGTATAAAAAGGATGAGGTGTGGGAGGAGAGAAAGCCTTACAAGACCCTTCAGGCTCAGGCCC-------------CTGAAAAGAGTAAGAATAAAAAGAAA------------------------CAGAGAAAGGGGCCTCATCGGAAGAGCCAGACGCTCCAATTTGATGAGCAGACCCTGAAAAAGGCAAGGA--------------------------------------------------GAAAGCAGTGGATTGAACCTCGGAA----TTGCGCCAGGAGATACCTCAAGGTAGACTTTGCAGATATTGGCTGGAGTGAATGGATTATCTCCCCCAAGTCCTTTGATGCCTATTATTGCTCTGGAGCATGC---CAGTTCCCCATGCCAAAGTCTTTGAAGCCATCAA---ATCATGCTACCATCC---AGAGTATAGTGAGA---GCTGTGGGGGTCGTTCCTGGGATTCCTGAGCCTTGCTGTGTACCAGAAAAGATGTCCTCACTCAGTATTTTATTCTTTGATGAAAATAAGAATGTAGTGCTT---AAAGTATACCCTAACATGACAGTAGAGTCTTGCGCTTGCAGATAA-----------------------------------------------------------------------------------------------------------------------------------------------------------------------------------------------------------------------------------------------------------------------------------------------------------------------------------------------------------------------------------------------------------------------------------------------------------------------------------------------------------------------------------------------------------------------
>BMP3a_mouse
--------AT---GGCCGGGGCGCG------------------------------CGGGCTGCTCTGTCTA------------------------------------------------------------------------------------------------TGGCTAGGTTAC------------------------------------------------------------TTCTGCCTGAACCTGGCACAGG-----------------------------------------GACAGAGACCAAACTTGCACCTCC--------------------------------------------------------------------------------------------------------------------------CGGGACTCCGTGAGACTGAGCCAAGCG-------------ACCGCGCGACAGGTGGTAGCCCGAGT----------------------------------------------------------------------------CCGGACCTGAGGCCGCACGACAAGG--------------------------------------------------------------------------------------------------------TGTCGGAGCATAT-----GCT------GTGGCTCTATGACAGGTACAGCGG-------------------------------------------------------------------------------------------------------------------------------------------------------------------------------------CAGCAGTAGAGTCCAGGCTACCCGGACACCGGGCTCGCAGCTCCC-------------GGGTCCTCAGCCCCTGCGCGGTGGTAACACGGTCCGC-----------AGCT--------------TCAGAGCCGCAGCCGCAGG---------------------------AACTCCTCAAACGAAGGG------------------GTTACACACCTTCAATCTGACTTCT----CTAACCAAGTCGG---------AGAACATTTTGTCAGCCACACTGTATTTCTACGTTG--------GAGAATTAGTGAACATCAGCTTGAGCTGTCCAGAACCCCAAGGATGCTCCCATCACACTCAGAGACAACACATCCAGATAGACCTCTCTGCATGGATCCTCAAATCCAACCAAAG---------------------------------CCAGCTCTTG-------GGTCATCTGTCTGTAGATG-----------------------TGGTCAGACCTTATAGAGACAGCGTGTCT----------TGGCTGTCAAAAGACATCACT---CAGCTCTTAAGAAAGGCCAAGCAAAATGAAGAGTTTCTCATAGGGTTTAACATTACCTCCAGAGCACAC---------------GA--------------GCTACCCAAGAGGATGCTGTTTTTCCCGGAACCTTATATCTTGGTATACGCCAACGATGCTGCCATTTCTGAGC--CAGAAAGCGTGGTATCCAGCTTACAGAGACACCG-------------------------------------------AGATTTCACAGCGGGA------ACTGGGCCCAGACTGGATA----------------GCCACGTCAGA-----------------------------------------GAAGCCCTCTCGGTTGAGAGGAGGAAGAAGCGCTCTACTGGGATCT--------------------------TGCTGCCCTTGCAGAAC------AATGAGCTACCTGGGGCAGAGTATCAGTACAAGGAGGAGGGAGCGTGGGAGGAGAGAAAGCCTTATAAGAGCCTTCAGACTCAGCCCC-------------CTGAGAAGAGTAGGAACAAAAAGAAA------------------------CAGAGGAAAGGGTCCCATCAGAAGGGACAGACGCTGCAATTTGATGAGCAGACCCTGAAGAAGGCAAGGC--------------------------------------------------GAAAGCAGTGGGTCGAACCTCGGAA----CTGTGCCAGGAGGTACCTTAAAGTGGACTTTGCTGATATCGGCTGGAGCGAATGGATTATCTCTCCCAAGTCATTTGATGCTTTCTACTGCTCTGGAGCCTGC---CAGTTCCCCATGCCAAAGTCTTTGAAACCATCAA---ATCACGCCACCATCC---AGAGCATAGTGCGA---GCGGTGGGGGTCGTCTCCGGGATTCCCGAGCCTTGCTGTGTGCCGGAAAAGATGTCCTCACTCAGCATCTTGTTCTTTGATGAAAACAAGAATGTAGTGCTC---AAAGTCTACCCTAACATGACAGTCGACTCCTGTGCTTGTAGATAA-----------------------------------------------------------------------------------------------------------------------------------------------------------------------------------------------------------------------------------------------------------------------------------------------------------------------------------------------------------------------------------------------------------------------------------------------------------------------------------------------------------------------------------------------------------------------
>BMP3b_chicken
--------AT----------------------------------------------------------------------------------------------------------------------------------------------------------------------------------------------------------------------------------------------------------------------------------------------------------------------------------------------------------------------------------------------------------------------------------------------------------------------------------------------------------------------------------------------------------------------------------------------------------------------------------------------------------------------------------------------------------------------------------------------------------------------------------------------------------------------------------------------------------------------------------------------------------------------------------------------------------------------------------------------------------------------------------------------------------------------------------------GCT----------------------------------------------------------------------------------------------------------------------------------------------------------------TGCAAAGTCTCAGGTGCT------------------------------------------------------------------------------------------------------------------------------------------------------------------------------------------------------------------------------------------------------------------------AAACTTTGATG---------------------------------------------------------------------------------------------------------------AAAAAACAA--------------------------------------------------------------------------------------------------------------------------------------------------------------------------------------------------------------------------------------------------------------------------------------------------------------------------------------------------------------------------------------------------------------------------------------------------------------TGAAGAAAGCAAGGCGAAAACAATGG--------------------------------------------------------------------------------AATGAGCCTAGGAT-------------------------------------------------------------------------------TTGCTCAAGAAGATACATGAAAGTTGACTTTGCTGATATTGGCTGGAATGAATGGATCATATCTCCCAAATCATTTGATGCCTACTACTGTGCAGGGACATGT---GAATTTCCAATACCCAAGGTTGTCAGACCGTCAA---ATCACGCTACAATCC---AGAGCATCGTGAAA---GCAGTGGGAATCATTCCCGGCATCCCAGAGCCCTGCTGTGTTCCTGACAAAATGAGCTCACTCAGTGTCCTGTTCTTAGATGAGAACAAAAACGTTGTTTTG---AAGGTATACCCCAATATGTCAGTTGAAACTTGTGCCTGCCGATAA-----------------------------------------------------------------------------------------------------------------------------------------------------------------------------------------------------------------------------------------------------------------------------------------------------------------------------------------------------------------------------------------------------------------------------------------------------------------------------------------------------------------------------------------------------------------------
>BMP3b_human
--------AT---GGCTCATGTCCCCGCTCGGACCAGCCCGGGACCCGGGCCCCAGCTGCTGCTGCTGCTGCTGCCGTTGTTTCTGCTG------------------------------------------------------------------------------TTGCTCCGGGAT---------------------------GTGGCCGGCAGCCACAGGGCCCCCGCCTGGTCCGCACTGCCCGCGGCCGCCGACG-----------------------------------------------------------GCCTGCAGGGGGACAGGG--------ATCTCCAG----------------------------------------------------------------------------------------------CGGCACCCTGGGGACGC------GGCC-------------GCCACGTTGG--------GCCCCAGC-------------------------------------------------------------------------------------------GCCCAGGACATGG-----------------------------------------------------------------------------------------------------TCGCTGTCCACAT-----GCA------CAGGCTCTATGAGAAGTACAGCCG------------------------------------------------------------------------------------------------------------------------------------------------------------------------------------------------------------------------GCAGGGCGCG--CGGCCG---GGAG------------------GGGGCAACACGGTCCGC-----------AGCT--------------TCAGGGCCAGGCTGGAAGT---------------------------GGTCGACCAGAAGGCCGT---------------------GTATTTCTTCAACCTGACTTCC----ATGCAAGACTCGG---------AAATGATCCTTACGGCCACTTTCCACTTCTA-------------CTCAGAGCCGCCTCGGTGGCCTCGAGCGCTCGAGGTGCTATGCAAGCCGCGGGC------------------CAAGAACGCTTC---------AGGCCGCCCGCTGCCCCTGGGC---CCGCCCACACGCCAGCACCTGCTCTTCCGCAGCCTCTCGC-------AGAACACGGCCACACAGGGGCTACTC----------------CGCGGGGCCATGGCCCTGGCGCCCCCACCGCGCGGCCTGTGGCAGGCCAAGGACATCTCC---CCCATCGTCAAGGCGGCCCGCCGGGATGGCGAGCTGCTCCTCTCCGCCCAGCTGGATTCTGAGGAGAGG---------------GA-----CCCGGGGGTGCCCCGGCCCAGCCCC---------TATGCGCCCTACATCCTAGTCTATGCCAACGATCTGGCCATCTCGGAGCCCAACAGCGTGGCAGTGACGCTGCAGAGATACGACC-------------------------------------------CCTTCCCTGCCGGAGA------CCCCGAGCCCCGCGCAGCCCCCAACAACTCAGCGGACCCCCGCGTG-------------------------------------------CGCCGAGCCGCGCAGGCCACTGG------GCCCCTCCAGGACAACGAGCTGCCGGGGCTGGATGAGAGGCCGCCGCGCGCCCACGCA---------------------------------CAGCACTTCCACAAGCACCAGCTGTGGCCCAGCCCCTTCCGGGCGCTGAAACCCCGGCCAG-------------GGCGCAAAGACCGCAGGAAGAAGGGC-----------------------------------------CAGGAGGTGTTCATGGCCGCCTCGCAGGTGCTGGACTTTGACGAGAAGACGATGCAGAAAGCCCGGAGGAAGCAGTG------------------------------------GGATGAGCCGAGGGT----GTGCTCCCGGAGGTACCTGAAGGTGGACTTCGCAGACATCGGCTGGAATGAATGGATAATCTCACCGAAATCTTTTGATGCCTACTACTGCGCGGGAGCATGT---GAGTTCCCCATGCCTAAGATCGTTCGTCCATCCA---ACCATGCCACCATCC---AGAGCATTGTCAGG---GCTGTGGGCATCATCCCTGGCATCCCAGAGCCCTGCTGTGTTCCCGATAAGATGAACTCCCTTGGGGTCCTCTTCCTGGATGAGAATCGGAATGTGGTTCTG---AAGGTGTACCCCAACATGTCCGTGGACACCTGTGCCTGCCGGTGA-----------------------------------------------------------------------------------------------------------------------------------------------------------------------------------------------------------------------------------------------------------------------------------------------------------------------------------------------------------------------------------------------------------------------------------------------------------------------------------------------------------------------------------------------------------------------
>BMP3b_mouse
--------AT---GGCTCCAGGTCCTGCTCGGATCAGCTTGGG------------GTCCCAGCTGCTGCCCATGGTGCCGCTGCTCCTG------------------------------------------------------------------------------CTGCTGCGGGGC---------------------------GCAGGCTGCGGCCACAGGGGCCCCTCATGGTCCTCATTGCCCTCGGCAGCTGCCG-----------------------------------------------------------GTCTGCAGGGGGAC------------------------------------------------------------------------------------------------------------------AGGGACTCCCAGCAGTCACCCGGGGAC-------------GCAGCAGCCGCTCTGG--GCCCAGGC-------------------------------------------------------------------------------------------GCCCAGGACATGG-----------------------------------------------------------------------------------------------------TCGCTATCCACAT-----GCT------CAGGCTCTATGAGAAGTACAACCG------------------------------------------------------------------------------------------------------------------------------------------------------------------------------------------------------------------------AAGAGGTGCT--CCACCG---GGAG------------------GAGGCAACACCGTCCGA-----------AGCT--------------TCCGTGCCCGGCTGGAAAT---------------------------GATCGACCAAAAGCCTGT---------------------GTATTTCTTCAACTTGACTTCC----ATGCAAGACTCAG---------AAATGATCCTCACAGCCGCCTTCCACTTCTA-------------CTCAGAACCTCCACGGTGGCCCCGGGCTCGTGAGGTATTCTGCAAGCCCCGAGC------------------TAAGAACGCATC---------CTGCCGCCTCCTGACCCCAGGG---CTGCCTGCACGCTTGCACCTAATCTTCCGCAGTCTTTCCC-------AGAACACCGCCACTCAGGGGCTGCTC----------------CGCGGGGCCATGGCCCTGACGCCTCCACCACGTGGCCTGTGGCAGGCCAAGGACATCTCC---TCAATCATCAAGGCTGCCCGAAGGGATGGAGAGCTGCTTCTCTCTGCTCAGCTGGATACTGGGGAGAAG---------------GA-----CCCCGGAGTGCCACGGCCCAGTTCC---------CACATGCCCTATATCCTTGTCTACGCCAATGACCTGGCCATCTCCGAACCCAACAGTGTAGCAGTGTCGCTACAGAGATACGACC-------------------------------------------CATTTCCAGCTGGAGA------CTTTGAGCCTGGAGCAGCCCCCAACAGCTCAGCTGATCCCCGCGTGCGCAGGGCGGCTCAGGTGTCAAAACCCCTGCAAGACAATGAACTGCCGGGGCTGGATGAAAGACCAGCGCCTGCCCTGCATGCCCAGAATTTCCACAAGCACGAGTTCTGGTCCAGTCCTTTCCGGGCAC-------------------------------------------------------------------------------TGAAACCCCGCACGG-------------GGCGCAAAGACCGCAAGAAGAAGGAC--------------------------------------CAGGACACATTCACCGCCGCCTCCTCTCAGGTGCTGGACTTTGACGAGAAGACGATGCAGAAAGCCAGGAGGCGGCAGTG------------------------------------GGATGAGCCCCGGGT----CTGCTCCAGGAGGTACCTGAAGGTGGATTTTGCAGACATCGGGTGGAATGAATGGATCATCTCTCCCAAATCCTTTGACGCCTACTACTGTGCTGGGGCCTGC---GAGTTCCCCATGCCCAAGATTGTCCGCCCATCCA---ACCATGCCACCATCC---AGAGCATCGTCAGA---GCTGTGGGCATTGTCCCTGGCATCCCAGAGCCATGCTGTGTTCCAGACAAGATGAACTCCCTTGGAGTCCTTTTCCTGGATGAAAATCGGAATGCGGTTCTG---AAGGTGTACCCCAATATGTCCGTAGAGACCTGTGCCTGTCGGTAA-----------------------------------------------------------------------------------------------------------------------------------------------------------------------------------------------------------------------------------------------------------------------------------------------------------------------------------------------------------------------------------------------------------------------------------------------------------------------------------------------------------------------------------------------------------------------
